# Supplementary material for: Sepsis risk in diabetic patients with urinary tract infection
Source: PLoS One. 2024 May 21;19(5):e0303557. doi: 10.1371/journal.pone.0303557 (PMC11108167; doi:10.1371/journal.pone.0303557)
Supplement: S1 Raw data — (XLS) [file pone.0303557.s004.xls]

## Sheet: Raw Data
NO	gender	age	Uglucose	LEU	PCT	Complications	hypertension	tumer	catheterization	heartdisease	Glucocorticoid	ALB	CRP	HbA1c	WBC	ALBlessthan34.35	CRPgreaterthan55.84	HbA1cgreaterthan8.35	WBCgreaterthan8.485	sepsis
1	1	73	5	0	0.752	2	1	2	2	0	0	40.5	16.4	7.4	5.03	0	0	0	0	0
2	2	73	2	0		2	1	2	2	0	0	31.5	0.2	6.4	9.29	1	0	0	1	0
3	2	78	0	1	1.65	2	1	2	2	0	0	31.9	100.56	5.5	5.25	1	1	0	0	1
4	2	82	4	1		1	1	2	2	0	0		5.1	11	6.74		0	1	0	0
5	1	71	2	0	1.62	2	1	2	2	1	0	27	200	7.8	6.85	1	1	0	0	1
6	1	77	0	0		2	1	2	2	0	0	42.4			6.26	0			0	0
7	1	87	0	1	2.59	2	2	2	2	0	0	32.3	111.63	6.5	22.53	1	1	0	1	1
8	2	54	5	1	0.926	2	1	2	2	0	0	28.1	154.66	14.1	8.42	1	1	1	0	0
9	1	55	2	1	4.13	2	1	2	2	0	0	34.1	105.2	6.6	6.93	1	1	0	0	1
10	1	70	0	0		2	1	2	2	0	0	32.7	5.8	6.4	8.59	1	0	0	1	0
11	2	74	0	0		2	2	2	2	0	0	36.6	1.05		5.19	0	0		0	0
12	1	71	5	0	2.37	2	1	2	2	1	0	36.1	115.9	7.1	10.37	0	1	0	1	1
13	2	74	0	0		1	2	2	2	0	1	35.1	7.1	8.5	1.66	0	0	1	0	0
14	2	56	1	0	0.504	2	1	2	2	0	0	36.8	184.63	6.3	14.5	0	1	0	1	1
15	1	75	0	1		1	1	2	2	1	0	33.9	62.83	7.7	8.24	1	1	0	0	0
16	2	76	3	1		2	2	1	2	0	0			10	5.26			1	0	0
17	2	48	5	1	0.592	2	2	2	2	0	0	25.8	181.56	9.7	8.84	1	1	1	1	0
18	2	78	2	0		1	1	2	2	0	0	36.6	47.7	6.7	6.69	0	0	0	0	0
19	2	49	2	1		2	1	2	2	0	0	36.4	31.2	7.6	12.4	0	0	0	1	0
20	2	83	0	1	0.256	2	1	2	2	0	0	29.1	43.7		6.44	1	0		0	0
21	2	79	2	1		2	1	2	2	0	0	41.6	0.9	7.1	7.18	0	0	0	0	0
22	2	81	1	1		1	1	2	2	0	0			10.3	6.91			1	0	0
23	1	75	0	1	4.74	2	1	2	2	0	1	36.7	63.3	8.1	25.47	0	1	0	1	1
24	1	87	0	1	0.386	2	2	2	1	0	0	37.1	46.4		15.08	0	0		1	0
25	2	81	4	0		2	1	2	2	1	0	38.8	0.3	13.8	4.3	0	0	1	0	0
26	1	71	0	1	0.035	2	1	2	2	0	0		1	6.3	5.75		0	0	0	0
27	1	63	0	1	0.678	2	1	1	2	0	0		117		8.58		1		1	0
28	1	63	0	1	0.565	2	1	1	2	0	0		138.55	7.3	20.89		1	0	1	0
29	1	64	4	1	0.135	2	1	1	2	0	0		28.6	9.4	11.85		0	1	1	0
30	1	64	0	1		2	1	1	2	0	0				7.87				0	0
31	2	56	5	1		1	2	2	2	0	0	30.1	123.5	11.8	8.49	1	1	1	1	1
32	2	46	4	0	0.678	2	2	2	2	0	0	31.1	114.5	9.8	7.58	1	1	1	0	0
33	2	47	4	0	0.272	2	2	2	2	0	0	33.4	90.23	10.5	7.58	1	1	1	0	0
34	2	84	2	1		2	1	2	2	1	0				8.89				1	0
35	2	35	5	1	0.149	1	1	2	2	0	0	23.5	57.98	13.4	14.09	1	1	1	1	0
36	2	86	0	1		2	1	2	2	0	0	36.5	1.06	6.4	4.64	0	0	0	0	0
37	1	60	999	999		2	1	2	2	0	0									0
38	1	83	0	0	0.06	2	1	2	2	1	1		12.07		7.28		0		0	0
39	1	83	0	1	0.21	2	1	2	2	1	0	33	62.36		15.43	1	1		1	0
40	1	43	4	1	0.02	2	1	2	2	0	0			7.1	6.64			0	0	0
41	2	68	0	0		2	2	1	2	0	1	36.9	2.7		11.36	0	0		1	0
42	2	68	5	1	0.239	1	2	1	2	0	1	31.4	56.84		9.18	1	1		1	0
43	1	50	5	0		2	1	2	2	0	1	39.9	1.5	7.9	10.66	0	0	0	1	0
44	2	60	5	1	0.369	1	1	2	2	0	0	41.3	182.9	11.7	7	0	1	1	0	1
45	1	59	5	0	0.119	2	1	2	2	1	0	37.2	1.05	8.8	11.13	0	0	1	1	1
46	1	64	0	0		2	1	2	2	0	0	41.5	10.2	8	8.4	0	0	0	0	0
47	1	83	0	0	0.083	2	1	2	1	0	0		3.4	6.8	7.11		0	0	0	0
48	2	71	5	0	0.061	2	1	2	2	0	0	39	3.6	7.7	12.22	0	0	0	1	0
49	2	71	0	1	0.02	1	1	2	2	0	0	42	2.1	5	4.95	0	0	0	0	0
50	2	24	4	1	0.931	2	2	2	2	0	0	28.5	200	16.3	35.04	1	1	1	1	0
51	2	78	1	1		2	1	2	2	0	0	34.6		5.5	7.86	0		0	0	0
52	1	74	0	0	1.76	2	1	2	2	0	0		156.24	6.4	18.95		1	0	1	0
53	2	86	0	1	38.14	2	2	2	2	0	1	36	200	5.5	10.18	0	1	0	1	1
54	2	40	4	1	0.098	2	2	2	2	0	0	34.6	16.2	7.8	6.43	0	0	0	0	0
55	1	73	0	1	0.06	2	1	2	2	0	0		54.97	6.4	9.05		0	0	1	0
56	1	74	0	1	0.253	2	1	2	2	0	0		124.96	6.2	15.27		1	0	1	0
57	2	78	5	1	14.76	2	1	2	1	1	0		164.66	11.4	23.23		1	1	1	1
58	2	78	1	1		2	1	2	2	0	0	40.7	16.86	6.4	9.75	0	0	0	1	0
59	2	65	0	0		2	1	2	2	0	0	39.9	5.13	6.2	9.43	0	0	0	1	0
60	1	75	0	0	0.107	2	1	2	2	1	1	37.8	42.84	6.2	12.33	0	0	0	1	0
61	2	69	0	0		2	1	2	2	1	0	46.5	12.8	6.8	7.14	0	0	0	0	0
62	2	77	0	0		2	1	2	2	1	0		1	7.4	4.43		0	0	0	0
63	1	81	0	0	0.263	2	1	2	2	1	0	43.8	5.1	6.4	4.35	0	0	0	0	0
64	2	60	0	1	0.046	2	1	2	2	1	0		0.9	5.3	9.17		0	0	1	0
65	2	81	0	0	0.105	2	1	2	2	1	0		13.55	8.9	13.38		0	1	1	0
66	2	47	0	1		2	1	2	2	0	0	34.2	53.2	6.1	17.56	1	0	0	1	1
67	1	80	0	1		2	1	2	2	1	0	42.2	1.45	6.4	6.8	0	0	0	0	0
68	1	85	0	1	0.02	2	1	2	2	1	1	41.4	0.68	5.5	7.73	0	0	0	0	0
69	2	65	4	0	0.106	2	1	2	2	0	1	37.7	90.8	9.5	6.44	0	1	1	0	0
70	1	67	0	1		2	2	2	2	0	0	29.4		5.9	10.77	1		0	1	0
71	1	67	1	1		2	2	2	2	0	0	37.1	55.94		11	0	1		1	0
72	2	56	0	1		1	2	2	2	0	0	44	0.1	4.9	4.89	0	0	0	0	0
73	2	86	0	1		2	2	2	2	1	0	33		5.8	2.69	1		0	0	0
74	2	87	0	1		2	2	1	2	0	0	31.3			2.95	1			0	0
75	1	76	5	1	0.566	2	1	2	2	0	0		197.29	6.3	19.35		1	0	1	0
76	1	82	4	1	0.203	2	1	2	2	0	0		24.83	8.7	6.91		0	1	0	1
77	1	83	4	1		2	1	2	2	1	0		5.05	8.6	5.15		0	1	0	0
78	1	64	3	1	0.044	2	1	2	2	0	0	31.9	9.52		7.86	1	0		0	1
79	1	76	0	1		2	2	2	2	0	0	34.8				0				0
80	1	81	3	1		2	1	2	2	0	0	38.9	2.5	7	6.32	0	0	0	0	0
81	2	74	0	1		1	1	2	1	0	0	35.6		6.3	4.1	0		0	0	0
82	2	61	2	1		1	1	2	2	1	0	39.4	5.62	8.1	7.63	0	0	0	0	0
83	2	65	2	999	1.66	2	2	2	2	0	0	28.9	200	9.8	15.91	1	1	1	1	0
84	1	70	4	1	3.34	1	2	2	2	0	1		29.4	10.2	3.73		0	1	0	1
85	1	81	0	1	3.77	2	2	2	2	0	0		143.31	6.1	20.68		1	0	1	0
86	2	60	0	1		2	1	2	2	1	0	41.2	4.49	6	8.94	0	0	0	1	0
87	2	63	4	0		2	2	2	2	0	0									0
88	2	65	4	0	0.144	1	2	2	2	0	0	33.8	4.7	12.4	13.56	1	0	1	1	0
89	2	59	0	1		2	1	1	2	0	0	40.6	1.45		4.58	0	0		0	0
90	2	61	0	1		2	1	2	2	0	0	37.6	1.98	6.6	6.74	0	0	0	0	0
91	2	34	5	1		1	2	2	2	0	0		1	15.3	5.34		0	1	0	0
92	1	78	2	0	1.94	2	1	2	2	0	0	31.9	73.6	7.2	3.24	1	1	0	0	0
93	2	76	3	1		2	1	2	2	0	0	33.5	0.8	6.7	3.69	1	0	0	0	0
94	1	87	0	1	0.097	2	1	1	2	0	0	37.4	20.45	5.9	7.45	0	0	0	0	0
95	1	85	2	1	0.05	2	1	2	2	0	0	37.4	6.9	7.7	7.86	0	0	0	0	0
96	2	77	0	1	0.051	2	1	2	2	0	1	37	3.2	7.4	4.68	0	0	0	0	0
97	1	79	1	0		2	2	2	2	0	0	39.6	2.1		3.45	0	0		0	0
98	1	80	0	0		2	2	2	1	0	1	43.8	2.5	5.8	3.97	0	0	0	0	0
99	1	87	0	0		2	1	1	2	0	0			6.6	8.44			0	0	0
100	1	71	2	0	0.267	2	2	2	2	0	0		93.98	7	8.03		1	0	0	0
101	2	25	5	0		2	1	2	2	0	1	43.8	17.23	9.8	7.82	0	0	1	0	0
102	2	58	0	0		1	1	1	2	0	0		3.86	5.9	6.71		0	0	0	0
103	2	53	4	1	0.057	2	1	2	2	0	0	34.5	0.65	12.5	5.91	0	0	1	0	0
104	2	36	5	1		2	2	2	2	0	0	40.8			5.66	0			0	0
105	1	82	0	1		2	1	2	2	0	0	40.2	1.53	5.6	5.24	0	0	0	0	0
106	2	82	0	1		2	1	2	2	0	0	31.7	165.07	5.8	6.05	1	1	0	0	0
107	2	67	5	0		2	1	2	2	0	0	47	0.9	11.1	6.1	0	0	1	0	0
108	1	81	0	1	0.574	2	1	1	1	0	0	21.6	108	6.4	11.43	1	1	0	1	0
109	1	82	0	1		2	1	2	2	1	0	32.3	59.79	6.2	8.5	1	1	0	1	1
110	1	62	5	1	0.697	2	2	2	2	0	0		158.39	7.5	11.43		1	0	1	1
111	2	77	5	1	1.38	2	1	2	2	0	0		195.18	12	32.35		1	1	1	1
112	2	75	3	0	0.09	1	1	2	2	0	0		56.77	7.6	12.72		1	0	1	0
113	2	35	4	0	0.049	2	2	2	2	0	0	36.5	86		9.45	0	1		1	0
114	1	76	0	0	0.037	2	1	1	2	0	0	38.2	1.2	7.3	4.8	0	0	0	0	0
115	1	76	2	1	0.055	2	1	1	2	0	0	35.4	5.6	6.7	4.17	0	0	0	0	0
116	2	70	0	1		1	1	2	2	0	0	36.8	1.2		5.2	0	0		0	0
117	2	83	0	1		2	1	2	2	0	0	33.7	3.3	6	6.39	1	0	0	0	0
118	2	63	0	1		2	1	2	2	0	0	43.1	8.3	7	10.65	0	0	0	1	0
119	2	46	0	1		2	1	2	2	0	0	40.3	51.97	6.8	6.69	0	0	0	0	0
120	2	61	5	1		2	2	2	2	0	0	36.5		14.3	5.39	0		1	0	0
121	2	65	5	1	0.072	1	1	2	2	0	0	39.4	0.6	11.8	7.5	0	0	1	0	0
122	2	47	0	1	0.306	2	2	2	2	0	0	37.7	78.1	6.5	14.05	0	1	0	1	0
123	2	50	0	1		2	2	2	2	0	0		1.2		4.57		0		0	0
124	2	69	0	0	0.253	2	1	2	2	0	0	35.3	36.1	6.9	18.68	0	0	0	1	0
125	1	48	1	1	0.162	1	2	2	2	0	0		72.9		12.57		1		1	1
126	2	82	0	1	0.059	2	1	2	2	0	0		7.37	6.7	10.76		0	0	1	0
127	2	37	0	1		2	2	2	2	0	0	42.1	0.77	8.8	4.93	0	0	1	0	0
128	2	69	0	1	0.262	2	1	2	2	0	0		103.62	6.8	13.96		1	0	1	1
129	2	77	5	999	0.488	1	1	1	1	0	0	25.9	157.91	9.4	10.1	1	1	1	1	0
130	1	83	0	1		2	2	2	2	0	0	38			5.67	0			0	0
131	1	83	3	0		2	1	2	2	0	1	33.6	67.08	6.4	20.2	1	1	0	1	0
132	2	70	1	0		2	1	2	2	1	0	26.7		8.7	6.46	1		1	0	0
133	1	80	4	0		2	2	2	2	0	0	46.2			15.27	0			1	0
134	1	82	0	1	0.055	2	1	1	2	0	0	35.4	1.1	7.2	5.47	0	0	0	0	0
135	2	70	5	1	0.093	2	2	2	2	0	0	29.7	53.64	12.3	20.85	1	0	1	1	0
136	2	78	2	1		2	1	2	2	1	0	41.7	5.39		11.5	0	0		1	0
137	2	56	0	1	17.34	2	1	2	2	0	1		204.7	6.5	6.39		1	0	0	1
138	2	74	0	1	0.056	2	1	2	2	0	0	35.1	4.2	9.6	6.48	0	0	1	0	1
139	2	89	0	0	0.957	2	1	2	2	1	0	33.3	70.03		6.53	1	1		0	0
140	1	63	2	1		2	1	1	2	0	0	39.5			8.22	0			0	0
141	2	72	5	1		2	2	2	2	0	0	28.4	7.31	14.2	9.87	1	0	1	1	1
142	2	73	5	1		1	2	2	2	0	0	35.2	35.61	12.8	5.47	0	0	1	0	0
143	2	69	4	0	10.33	1	1	2	2	0	0		96.13	9.1	25.72		1	1	1	1
144	1	57	0	1		2	1	2	2	0	1		17.94	6.5	12.84		0	0	1	0
145	1	52	0	1	0.223	2	2	2	2	0	0	36.7	180.7		27	0	1		1	0
146	1	54	5	1	0.527	2	2	2	2	0	0	36.2	48	5	19.32	0	0	0	1	0
147	1	54	0	1		2	2	2	2	0	0	43.9	6.9	5.3	6.25	0	0	0	0	0
148	1	55	0	1	0.058	2	2	2	2	0	0		21.5	5.7	6.29		0	0	0	0
149	1	56	0	0	0.091	2	2	2	2	0	0		25.85	5.2	17.35		0	0	1	0
150	2	58	5	0	0.147	1	1	2	2	0	0		127.61	8.5	9.55		1	1	1	0
151	1	60	5	1	0.425	2	1	2	2	1	1		178.7	11.2	13.91		1	1	1	0
152	1	52	4	1	3.83	1	1	1	2	0	0	37.9	183.25	9.2	12.43	0	1	1	1	1
153	1	55	3	1	1.65	2	1	1	2	0	0	37.1	101.8	6.1	8.35	0	1	0	0	0
154	2	71	0	1	0.388	2	2	2	2	0	0	39.8	66.6		7.31	0	1		0	0
155	2	74	0	1		2	2	2	2	0	0		18.3	8	3.48		0	0	0	0
156	2	72	0	1	2.42	2	1	2	2	0	0	38.1	31.5	8.6	5.31	0	0	1	0	0
157	1	84	2	0	30.18	2	2	2	1	0	0	34.5	5.95	7.7	21.23	0	0	0	1	1
158	1	78	0	0		2	1	2	2	0	1	39.7	39.95	7.5	20.33	0	0	0	1	0
159	1	53	5	1		2	2	1	2	0	0			7.5	6.03			0	0	0
160	2	61	5	1		1	2	2	2	0	0	39.4		12.3	7.01	0		1	0	0
161	1	57	0	1	0.315	2	2	2	2	0	1	22.2	131.51	9.5	12.03	1	1	1	1	0
162	2	84	0	0	0.053	2	1	2	2	0	0	34	60.76		7.95	1	1		0	0
163	2	96	1	0		2	1	2	2	0	1	29.1			13.4	1			1	0
164	2	85	1	1		2	1	2	2	0	1	31.8	70.7		11.51	1	1		1	0
165	1	63	3	1		2	1	2	2	0	0		1.9		6.96		0		0	0
166	2	51	0	1		2	2	2	2	0	0	39.9	45.13	7.8	6.02	0	0	0	0	0
167	2	51	0	1		2	2	2	2	0	0	44.3	2.01		3.64	0	0		0	0
168	2	54	0	1	7.48	2	2	2	2	0	1	31.4	196.78	7.9	13.14	1	1	0	1	1
169	2	56	5	0	0.437	2	2	2	2	0	0			11.1	20.82			1	1	0
170	2	83	0	1		1	1	2	2	1	0	42.8	4.9	6.3	10.12	0	0	0	1	0
171	1	86	3	1	0.703	2	1	2	2	0	0		68	5.8	21.61		1	0	1	0
172	1	81	3	1		2	2	2	2	0	1	39.1			17.84	0			1	0
173	1	82	0	1	0.988	2	2	2	2	0	0	37.8	17.28	5.7	13.3	0	0	0	1	0
174	1	62	5	1	0.168	1	1	2	2	0	0	29.3	198.8	12.1	9.13	1	1	1	1	0
175	2	72	0	0		2	2	2	2	0	1	29.2	274.9	10.3	14.19	1	1	1	1	0
176	2	73	4	0		2	1	2	2	0	0	37.9	4.4	11.6	8.19	0	0	1	0	0
177	2	74	0	1		2	1	2	2	0	0	41.3	12.91	8.5	11.87	0	0	1	1	0
178	2	78	1	1	0.037	1	1	2	2	0	0	34	4.9	5.4	4.21	1	0	0	0	0
179	1	58	5	1	2.24	2	1	2	2	0	1	25	135.1	11.7	9.83	1	1	1	1	1
180	1	58	4	1	0.089	2	1	2	2	0	1	36.7	117		16.26	0	1		1	0
181	2	78	0	1		2	1	2	2	1	0	37.7	9.76		5.48	0	0		0	0
182	2	81	0	1		2	1	1	2	1	0	32.1	14.1	8.3	5.15	1	0	0	0	0
183	2	66	0	1		2	2	1	2	0	0		16.2	8.9	9.87		0	1	1	0
184	2	91	0	1		2	1	1	2	0	1			8	6.84			0	0	0
185	1	75	0	0		2	1	2	1	1	0				5.4				0	0
186	2	61	0	1	0.251	2	1	2	2	0	0	37.4	34.35	8.5	7.79	0	0	1	0	1
187	2	75	0	1	0.358	2	1	2	2	0	0		61.12	7.8	12.36		1	0	1	0
188	2	71	4	1	100	2	1	2	2	0	0		190.19	8.9	21.96		1	1	1	1
189	1	95	2	1		2	1	1	2	1	0		1.5	6.9	9.8		0	0	1	0
190	2	76	0	999		1	1	2	2	1	0	24.7	2.9	6.9	6.22	1	0	0	0	0
191	2	66	0	0		2	2	2	2	0	1	35.5	30.24	5.6	7.72	0	0	0	0	0
192	2	77	0	1		2	2	2	2	0	0	37		5.5	7.55	0		0	0	0
193	1	83	1	1		2	1	2	2	0	0			6.2	5.56			0	0	0
194	2	82	2	999	0.561	2	1	2	2	1	0		68.88		11.99		1		1	0
195	2	73	0	1	3.74	2	1	2	2	0	1	29.6	178.5	6	14.56	1	1	0	1	1
196	2	61	0	0	0.084	2	1	2	2	0	0	33.5	22.13	6.8	12.49	1	0	0	1	0
197	1	71	0	1	0.214	2	1	1	2	0	0	35.1	51.45	6.7	11.49	0	0	0	1	0
198	2	49	0	1		2	1	2	2	0	0	46	0.4	5.7	5.41	0	0	0	0	0
199	2	60	5	0	9.63	2	1	2	2	1	0		121.5		18.29		1		1	1
200	2	60	4	1	0.438	2	1	2	2	1	1	37.6	19.2	6.8	6.78	0	0	0	0	0
201	2	61	0	1	4.21	2	2	2	2	0	0	31	200		16.32	1	1		1	1
202	1	78	0	0	0.087	2	1	2	2	1	0	35.1	60.83	7.1	7.05	0	1	0	0	0
203	2	63	0	1	0.733	2	2	2	2	0	0	29.5	200		9.65	1	1		1	0
204	2	59	5	1	0.619	2	2	2	2	0	0	31.2	146.4		13.68	1	1		1	0
205	1	71	5	999	0.498	1	1	2	2	0	0		146.07	7.4	8.18		1	0	0	0
206	1	84	0	1		2	1	2	2	0	0	35.3	1.9	6.1	5.29	0	0	0	0	0
207	1	82	0	1	21.94	2	1	2	1	0	1	35.4	88.17	6.2	28.02	0	1	0	1	0
208	1	83	0	1	20.72	2	1	2	2	0	0		23.39	6.3	22.69		0	0	1	1
209	1	49	0	1		2	2	2	2	0	0	40.7	90	6	4.63	0	1	0	0	0
210	1	76	0	1	2.65	2	2	2	2	0	0		79.02	6.5	11.27		1	0	1	0
211	2	78	3	1		2	1	2	2	0	1	39.9	102.3	7.2	12.21	0	1	0	1	0
212	2	89	0	1	26.65	2	2	2	1	0	1		244.97		16.43		1		1	1
213	1	52	0	1		2	2	2	2	0	0				9.27				1	0
214	2	78	5	0	1.57	2	1	2	2	0	0	32.7	137.8	7.4	12.47	1	1	0	1	1
215	2	84	5	999	14.39	1	2	2	1	0	0		98.92	16	14.11		1	1	1	0
216	1	77	0	1		2	1	2	2	0	0	35.6	30.3	5.7	5.45	0	0	0	0	0
217	2	56	0	1		2	2	2	2	0	0	42.5	0.59	5.7	4.07	0	0	0	0	0
218	2	56	0	1		2	2	2	2	0	0	39.1	1.85		4.58	0	0		0	0
219	2	58	0	0		2	2	2	2	0	1	31.8	57.2	6.4	4.87	1	1	0	0	0
220	2	71	0	1		2	2	1	2	0	0	46.8		5.9	5.9	0		0	0	0
221	2	76	0	1		2	1	2	2	1	0									0
222	2	81	0	1		2	1	2	2	1	0	32.2	75.1		16.37	1	1		1	0
223	2	81	0	1	0.059	2	1	2	2	0	0		38.8	6.1	5.86		0	0	0	0
224	1	74	5	0	0.127	2	1	2	2	0	1	36.9	30.25	11.3	7.69	0	0	1	0	0
225	2	71	0	1		2	1	2	2	0	1			6.2	5.53			0	0	0
226	2	72	5	1	0.043	1	2	1	2	0	0	37.6	6.1	7.5	6.15	0	0	0	0	0
227	2	82	0	0		2	1	2	2	0	0	37.1	12.1	5.3	7.55	0	0	0	0	0
228	2	76	0	1		2	2	2	2	1	0			5.3				0		0
229	2	77	0	1		2	2	2	2	1	0		2.4		4.81		0		0	0
230	2	78	0	1		2	2	2	2	1	0	37.4			5.33	0			0	0
231	2	78	4	1		2	2	2	2	1	0									0
232	2	80	4	1		2	1	2	2	0	0	35.5	3.72	9.3	5.66	0	0	1	0	0
233	2	82	0	999	0.103	2	1	1	2	0	0	34.7	2.8		4.58	0	0		0	0
234	1	85	1	1	0.199	2	1	2	2	0	1	34.6	112.99		15.1	0	1		1	0
235	1	85	1	1	1.61	2	1	2	2	1	1	35	129.6	6.7	11.02	0	1	0	1	0
236	1	85	0	1	1.44	2	1	2	2	1	0	42.3	172.5		8.33	0	1		0	1
237	1	91	4	1	0.941	2	1	2	2	1	0		316.83	9.3	11.17		1	1	1	0
238	2	51	0	1		2	2	1	2	0	0	41			5.2	0			0	0
239	2	58	0	1		2	2	1	2	0	0	41.2			4.6	0			0	0
240	2	61	0	1		2	2	1	2	0	0	40.4	3.51	7.2	6.75	0	0	0	0	0
241	2	62	0	0	0.361	2	2	1	2	0	1	35.1	20.2	5.6	8.19	0	0	0	0	0
242	1	87	0	0	0.714	2	1	2	2	0	1	30.4	80.5	6.2	7.79	1	1	0	0	0
243	2	86	4	1		1	1	2	2	0	0	27.1	33.8	5.7	13.21	1	0	0	1	0
244	2	69	0	1	1.24	2	1	2	2	0	0		58.5	6	17.46		1	0	1	0
245	2	55	3	1		2	1	2	2	0	0		1.8	8.4	4.02		0	1	0	0
246	2	52	0	1		2	1	2	2	0	1	38	66.4	4.8	14.47	0	1	0	1	0
247	1	47	0	1	0.198	1	1	2	2	0	0		102.46		20.56		1		1	0
248	2	51	4	0		1	2	2	2	1	0			8.5	6.97			1	0	0
249	2	31	5	1	0.082	1	1	2	2	0	0		48.1	13.8	9.09		0	1	1	0
250	2	66	0	1	4	2	1	2	2	0	1		16.61		17.65		0		1	1
251	2	67	0	1		2	2	2	2	1	0	40.3	1.3	5.5	5.51	0	0	0	0	0
252	2	76	2	1	0.29	2	1	2	1	0	1	25.1	213.88	8.1	11.13	1	1	0	1	0
253	2	53	4	1		1	2	2	2	0	0			11.5	3.87			1	0	0
254	1	80	0	0		1	1	2	2	0	0	31		7.5	6.71	1		0	0	0
255	1	81	999	999		1	1	2	2	0	0	25.8			7.59	1			0	0
256	2	50	0	1	0.048	2	2	1	2	0	0	39	48.4	6.6	7.8	0	0	0	0	0
257	1	73	0	1		2	1	1	2	0	1	34.2	56.82	6.9	8.04	1	1	0	0	0
258	1	91	0	1		2	1	2	2	1	0	37.1	0.8	9.2	5.68	0	0	1	0	0
259	1	58	2	999		2	2	2	2	0	0	35.8	119.6	5.9	12.17	0	1	0	1	1
260	2	73	0	1		2	1	2	2	1	0	38.1	11.07	7	6.38	0	0	0	0	0
261	2	75	0	1	0.09	2	1	2	2	1	0	35.2	43.51		13.32	0	0		1	0
262	2	77	0	0	1.79	2	1	2	1	1	0	34.8	38.9	7.4	12.7	0	0	0	1	1
263	2	75	4	0	0.537	1	1	2	2	0	0			10.8	7.11			1	0	0
264	1	51	0	1	31.97	1	1	2	2	0	1		32.03	9.5	8.26		0	1	0	1
265	2	82	0	1	0.795	2	1	2	2	0	0	32.8	50.1	5.8	48.56	1	0	0	1	1
266	2	54	3	1	0.305	2	2	2	2	0	0	34.4	200	6.2	9.25	0	1	0	1	0
267	1	65	0	1		2	2	2	2	0	0	33.6	5	5.1	2.67	1	0	0	0	0
268	1	66	5	1	0.57	2	2	2	2	0	0	28.2	63	7.5	6.83	1	1	0	0	0
269	2	51	0	1	0.269	2	2	2	2	0	0	32	71.5	5.7	9.92	1	1	0	1	0
270	2	68	0	1		2	1	2	2	0	0		20	9	7.25		0	1	0	0
271	2	83	4	1		2	1	1	2	0	0	36.8	1.8	8.3	4.96	0	0	0	0	0
272	2	92	5	1	0.451	2	2	2	2	0	0	32.9	178.7	10.6	23.32	1	1	1	1	0
273	2	79	0	1	0.03	2	2	2	1	0	0	36.3	0.5	6	9.09	0	0	0	1	0
274	2	73	0	1		2	1	2	2	0	0	27.6	12.1	7.5	7.75	1	0	0	0	0
275	1	73	0	1		2	1	2	2	0	0	35.1	200	6.2	23.67	0	1	0	1	0
276	2	58	0	0	0.14	2	1	2	2	0	0	36	179.28	7.3	13.43	0	1	0	1	0
277	2	61	4	1		2	1	2	2	0	0	34.9	183.7	11.4	19.09	0	1	1	1	0
278	2	63	0	0		2	2	2	2	0	0	37	2.1	6.7	5.94	0	0	0	0	0
279	2	69	0	1		2	2	2	2	0	0	39.7	4.23	6.2	6.66	0	0	0	0	0
280	1	58	0	1	0.94	2	2	2	2	0	0	39	63.64	7.1	5.51	0	1	0	0	0
281	2	51	0	1	0.04	2	2	2	2	0	0			9.1	6.59			1	0	0
282	2	51	0	1		1	1	2	2	0	1	26.4	65.12	6.4	9.59	1	1	0	1	0
283	2	48	0	1	94.01	2	1	2	2	0	1	30.2	200	10.7	11.81	1	1	1	1	1
284	2	70	0	0	0.337	2	2	2	2	0	0	31.3	16.1		7.04	1	0		0	0
285	2	67	0	1		2	1	2	2	0	1	43.1	10.6	4.1		0	0	0		0
286	1	85	2	1	0.593	2	1	2	2	0	0	35.4	83.1	6.9	13.96	0	1	0	1	0
287	2	75	0	1	0.088	2	1	2	2	0	0	40.6	9.8		6.25	0	0		0	0
288	2	75	0	1	0.412	2	1	1	2	0	0	33.3	13.32	7.3	9.3	1	0	0	1	0
289	2	75	0	1		2	2	2	2	0	1	34.3	173.9		11.45	1	1		1	1
290	2	58	5	0	0.069	2	1	2	2	0	0	37.6	56.91	10.4	8.35	0	1	1	0	0
291	2	83	0	1		2	1	2	2	0	0	34.2	36.9		8.73	1	0		1	0
292	2	84	5	1		1	1	2	2	0	0	37	0.75	10.1	4.59	0	0	1	0	0
293	2	61	0	1	0.615	1	1	2	2	0	0	34.4	57.16	6.4	23.77	0	1	0	1	0
294	2	72	1	1		2	1	2	2	0	0	47.1	0.63	6.9	6.46	0	0	0	0	0
295	2	76	0	1	53.84	2	1	2	1	1	0	29.7	200		26.29	1	1		1	1
296	2	73	0	1		1	1	2	2	0	1	39.1	4.6	5.5	4.81	0	0	0	0	0
297	2	75	0	1		1	1	2	2	0	0	40.2	1.99		4.69	0	0		0	0
298	2	48	4	1	0.199	2	2	2	2	0	0	32.4	53.69	8.5	13.19	1	0	1	1	0
299	1	70	0	1	1.13	2	1	2	2	0	0	27.9	206.76	6	17.33	1	1	0	1	1
300	2	72	3	0		1	1	2	2	0	0	41.8	1.86		3.92	0	0		0	0
301	2	76	0	1	0.045	2	1	2	2	1	0	39.7	1.6	5.9	5.35	0	0	0	0	0
302	1	60	4	0	0.026	2	2	2	2	0	0		2.1	8.5	7.43		0	1	0	0
303	1	61	0	1		2	2	2	2	0	0		1.4		9.73		0		1	0
304	1	61	0	0		2	2	2	2	0	1	45.5	0.7	5.1	6.56	0	0	0	0	0
305	1	53	0	1	43.28	2	2	2	2	0	1	32	134.6		13.8	1	1		1	1
306	2	70	5	1	0.247	1	2	2	2	0	1	29.8	123.7	8.9	6.99	1	1	1	0	0
307	2	72	0	1	26.6	2	2	2	2	0	1	22.8	132.25	9.6	10.48	1	1	1	1	0
308	2	61	0	1	2.82	2	1	2	2	0	0	29.7	191.5	7.7	18.84	1	1	0	1	1
309	1	84	0	1		2	1	2	2	1	0	35.3	3.75	14.2	5.21	0	0	1	0	0
310	1	55	5	999		1	1	2	2	0	0	31.5	119.6	11.6	7.43	1	1	1	0	0
311	1	62	3	1	0.593	2	1	2	2	1	0	34.1	110.2	5.9	14.8	1	1	0	1	0
312	1	81	4	1		1	1	1	2	0	0	39.7	7.33	11.5	6.05	0	0	1	0	0
313	2	71	4	1		1	1	2	2	1	1	41.4	82.9	10.4	15.24	0	1	1	1	0
314	1	53	0	1		1	2	2	2	0	0	45.9	93.9	5.4	12.31	0	1	0	1	0
315	1	71	0	1		2	1	2	2	1	0									0
316	1	81	0	1		2	1	2	2	0	0	35.4	2.92	7.3	5.63	0	0	0	0	0
317	1	81	999	999		2	1	2	2	0	0	40.5	14.9		6.44	0	0		0	0
318	1	81	0	1		2	1	2	2	0	0	40.5	14.9		6.44	0	0		0	0
319	1	81	999	999		2	1	2	2	0	0									0
320	1	82	0	1		2	1	2	2	0	0	40.8		8	7.22	0		0	0	0
321	1	82	4	1		2	1	2	2	0	0	39	51.96	7.9	7.21	0	0	0	0	0
322	1	82	0	1		2	1	2	2	0	0	39.9	2.23	7.9	6.85	0	0	0	0	0
323	1	82	5	1		2	1	2	2	0	0	41.3	35.85	8.5	6.68	0	0	1	0	0
324	1	82	5	1		2	1	2	2	0	0	40.2	3.44	7.8	7.15	0	0	0	0	0
325	1	83	0	1		2	1	2	2	0	0	38.9	5.21	8.3	6.09	0	0	0	0	0
326	1	83	5	1		2	1	2	2	0	0	37.6	2.2	8	5.66	0	0	0	0	0
327	1	83	0	1	0.02	2	1	2	2	0	0		21.55	7.3	6.57		0	0	0	0
328	1	83	0	1		2	1	2	2	0	0	34.5		6.1	5.43	0		0	0	0
329	1	83	5	1		2	1	2	2	0	0			8.5				1		0
330	1	85	2	1		2	1	2	2	0	0		106.6		6.84		1		0	0
331	1	64	3	0		2	1	2	2	0	0	37.8		6.5	4.47	0		0	0	0
332	1	67	5	1		2	2	1	2	0	0	40.8	0.34	8.6	2.48	0	0	1	0	0
333	2	67	3	1	0.027	1	1	2	2	0	0		4.7	11.6	5.6		0	1	0	0
334	2	69	0	1	0.157	2	2	2	2	0	1	31.7	58.64		10.82	1	1		1	0
335	1	81	2	1	4.26	2	1	2	2	0	1	32.6	171.3	9.6	15.18	1	1	1	1	0
336	2	59	5	1		2	2	2	2	0	0	33	1.84	13.9	3.36	1	0	1	0	0
337	2	64	5	1		2	2	1	2	0	0	34.6		9.8	7.38	0		1	0	0
338	1	58	0	0		2	1	2	2	0	1	34.5	32.83		7.28	0	0		0	0
339	1	63	0	0	11.8	2	2	2	2	1	0	39.7	19.56		9.86	0	0		1	0
340	2	69	0	1	0.336	2	1	2	2	0	0	38.4	79.1	7.7	10.76	0	1	0	1	0
341	2	69	0	1	8.1	2	2	2	2	0	0		191.89	5.9	14.33		1	0	1	1
342	2	69	0	1		2	2	2	2	0	0	36.3	115.4	5.8	14.68	0	1	0	1	0
343	2	46	999	999		1	2	2	2	0	0	39.4			5.09	0			0	0
344	2	61	3	1	1.01	2	1	2	2	0	0	35.6	24.1	6.6	10.72	0	0	0	1	0
345	1	66	5	0		2	2	2	2	0	1		1.16	7.5	6.12		0	0	0	0
346	2	41	2	1		2	2	2	2	0	0		1.7	11.1	7.22		0	1	0	0
347	2	61	4	0		2	2	2	2	0	0	35.4	4.3	11.8	5.13	0	0	1	0	0
348	2	64	0	1	0.133	2	2	2	2	0	0	35.7	54.01	9.3	6.4	0	0	1	0	0
349	2	54	3	0		1	1	2	2	0	0	40.2	1.7	10.3	7.54	0	0	1	0	0
350	1	81	0	1		2	2	1	2	1	0		35.73	6.2	4.38		0	0	0	0
351	1	81	0	1	0.395	2	2	1	2	1	1		76.95		5.82		1		0	0
352	1	65	5	1	1.75	2	1	2	1	0	0	36	6.3	6.6	3.08	0	0	0	0	0
353	2	65	0	1	2.39	2	2	2	2	1	0	38.4	12.35		10.44	0	0		1	0
354	2	54	4	1		2	1	2	2	0	0	36.4	1.17	7.9	6.98	0	0	0	0	0
355	1	78	0	0		2	2	1	2	0	0	43.1			6.46	0			0	0
356	2	77	0	1		1	1	2	2	0	0	38.8	1.3	6.9	5.19	0	0	0	0	0
357	1	69	0	0	6.68	2	1	2	2	0	1	23.4	48.8		9.35	1	0		1	1
358	2	74	0	0		2	1	1	2	1	1	33.4	0.51		6.52	1	0		0	0
359	2	71	0	1	0.113	2	2	2	2	0	0		63.88	6.9	13.56		1	0	1	0
360	1	91	0	1		2	2	1	2	0	0			5	5.73			0	0	0
361	1	92	0	1		2	2	1	2	0	0									0
362	1	92	0	1	0.072	2	2	1	2	0	0		8.2		4.28		0		0	0
363	2	59	5	0		1	1	2	2	1	0	37.9	1.9	13	5.06	0	0	1	0	0
364	2	79	0	1		2	2	2	2	1	1	40.9	11.83	5.8	9.13	0	0	0	1	0
365	2	39	0	1		2	1	2	2	0	0	43.1			7.43	0			0	0
366	2	61	2	1	0.071	1	1	2	2	1	0	29	8.2	7.5	7.13	1	0	0	0	0
367	2	56	0	1	0.041	2	1	2	2	0	0	39.5	16.24		5.84	0	0		0	0
368	1	76	0	1	0.091	2	1	2	2	1	0		10.2	7.6	5.92		0	0	0	0
369	1	77	1	0	0.75	2	1	2	2	1	1	29.4	179.18	7.7	16.83	1	1	0	1	0
370	2	73	0	1		2	2	1	2	0	0	45.1			5.04	0			0	0
371	2	66	0	1		2	2	2	2	0	0	38.9	8.7		5.96	0	0		0	0
372	2	75	0	1	0.036	2	1	2	2	1	0		0.5	6.5	3.6		0	0	0	0
373	1	56	5	0		2	2	2	2	0	0	37.9	46.23	10.1	5.89	0	0	1	0	0
374	1	45	0	1		2	2	2	1	0	0	45	0.5	7.4	6.61	0	0	0	0	0
375	2	84	0	0		2	1	2	1	0	0	38.9	6.3	6.2	10.68	0	0	0	1	0
376	1	61	0	1	1.01	2	2	2	2	0	0	37.4	100.2	6.7	19.41	0	1	0	1	0
377	2	76	4	1	0.022	2	2	2	2	0	1	36	9.9		8.3	0	0		0	0
378	2	82	0	1	0.114	2	1	1	2	0	0		32.25	9.1	8.27		0	1	0	0
379	2	82	0	1	0.114	2	1	1	2	0	0		68.1	9.1	5.89		1	1	0	0
380	2	82	0	1	0.114	2	1	1	2	0	0		10		5.89		0		0	0
381	2	46	5	1	31.82	1	1	2	1	0	0	22.7	200		14.99	1	1		1	1
382	1	63	5	0		2	1	1	2	0	0	35.5	158.5	10.1	10	0	1	1	1	0
383	2	70	3	1	0.044	1	1	2	2	0	0	41	2.12	11	8.85	0	0	1	1	0
384	2	52	0	0	36.5	2	2	2	2	0	0	37.9	186.49	6.6	3.99	0	1	0	0	0
385	2	84	0	1	0.119	2	1	1	2	0	1		40.2	6.8	10.54		0	0	1	0
386	2	67	0	1	0.051	2	1	2	2	0	0	35.6	52.3	6.3	11.32	0	0	0	1	0
387	2	82	0	0		2	2	2	2	0	0	37.4	42.76		7.11	0	0		0	0
388	2	61	0	1	40.39	2	1	2	2	0	0	29.5	200	7	24.19	1	1	0	1	1
389	2	61	0	1		2	1	2	2	0	1									1
390	2	79	0	1		2	1	1	1	0	0	33.1	11.62	5.7	8.25	1	0	0	0	0
391	1	71	0	999	10.01	2	1	1	2	0	1		197.87		41		1		1	0
392	2	75	0	1	2.05	2	1	2	2	0	0	31.4	7.52	6.2	1.09	1	0	0	0	1
393	1	60	1	0		2	1	2	2	0	0				8.73				1	0
394	1	71	4	0	0.061	2	2	2	2	0	0	32.1	4.34	12.3	5.43	1	0	1	0	0
395	1	64	1	1	1.18	2	1	2	2	0	1			5.1	7.85			0	0	1
396	2	66	4	1	24.23	1	2	2	2	0	1	27.3	119.94	9	8.7	1	1	1	1	1
397	2	76	5	1		1	1	2	2	0	0	39.7	2.17	10.1	7.49	0	0	1	0	0
398	1	46	5	0	0.038	2	2	2	2	0	0	41.9	0.5	11.4	6.83	0	0	1	0	0
399	2	74	0	1	6.09	1	1	2	2	0	0	31.5	16.37	9.7	12.89	1	0	1	1	0
400	1	81	2	1	1.33	2	1	2	2	1	0	38.9	40.1		6.01	0	0		0	0
401	1	82	3	1	0.129	2	1	2	2	1	0	34.1	54.78	6.7	11.48	1	0	0	1	1
402	1	84	5	1	1.4	2	1	2	2	1	0	35.4	78.85	7.3	12.25	0	1	0	1	1
403	1	84	4	1	1.47	2	1	2	2	1	0	35	142.73	5.8	9.43	0	1	0	1	0
404	1	84	0	1	0.757	2	1	2	2	1	0	40.1	58.8		9.56	0	1		1	0
405	1	87	0	1	0.459	2	1	2	2	1	0	29.7	76.81	6.4	8.8	1	1	0	1	0
406	2	85	0	1	0.026	2	1	2	2	0	1		2.4	6.8	8.67		0	0	1	0
407	2	54	4	1	2.01	2	1	2	2	0	0	32.9	164.52		8.9	1	1		1	0
408	2	65	0	1		2	1	2	2	0	0	41.8	7.94	10.1	11.04	0	0	1	1	0
409	2	71	0	1		1	1	2	2	1	0	39	0.9	6.8	7.15	0	0	0	0	0
410	2	52	5	0		1	2	2	2	0	0			8.5	4.29			1	0	0
411	2	53	0	1	0.507	2	1	2	2	0	0		80.08	5.9	10.93		1	0	1	0
412	2	51	0	1	13.34	2	1	2	2	0	0		182.89	6.4	6.84		1	0	0	1
413	1	54	0	1		1	1	2	2	0	0		2.7	7.7	7.41		0	0	0	0
414	2	77	0	1		2	1	1	2	0	0				7.21				0	0
415	1	79	0	1		2	1	2	2	0	0	33.8	109.2	5.2	11.98	1	1	0	1	0
416	2	61	5	1		2	1	2	2	0	1	49.4	1.35	8.8	9.58	0	0	1	1	0
417	1	67	4	1		2	2	1	2	0	0	32		5.2	5.97	1		0	0	0
418	2	71	1	1	0.346	2	2	2	2	1	0	37.9	4.84		9.01	0	0		1	0
419	2	57	0	1	1.17	2	2	1	2	0	0		14.11	6.7	9.6		0	0	1	1
420	2	35	5	0	0.074	1	2	2	2	0	0	39.2	17.38	12.4	3.44	0	0	1	0	0
421	1	65	0	1	0.189	2	1	2	2	1	0	32.6	28.47		8.35	1	0		0	0
422	2	44	5	1	0.569	2	2	2	2	1	0	26.9	103.12	10.7	10.56	1	1	1	1	0
423	2	52	5	1		2	2	2	2	0	0	40.5	6.05	11.1	8.67	0	0	1	1	0
424	2	74	0	1	0.167	1	1	2	2	1	1	37.2	5.25		5.78	0	0		0	0
425	2	78	5	1	0.345	2	1	2	2	0	0	34.6	200		13.85	0	1		1	0
426	2	82	4	1	0.304	2	1	2	2	0	1	30.2	58.76	11	15.85	1	1	1	1	0
427	1	37	5	1	0.037	2	1	2	2	0	0	41.3	3.81	10.5	6.16	0	0	1	0	0
428	2	77	0	1		2	2	2	2	0	0		0.6	5.7	6.33		0	0	0	0
429	2	56	0	0		2	2	2	2	0	0	47.2	1.4		8.01	0	0		0	0
430	1	89	0	0	0.076	2	1	2	2	0	0			5.1	12.85			0	1	0
431	1	55	0	0	0.065	2	1	2	2	0	0	44.1	0.7	6.3	5.46	0	0	0	0	0
432	2	77	4	0	0.548	2	2	2	2	1	0	35	90.05	8.1	7.27	0	1	0	0	0
433	2	78	0	1	0.079	2	2	2	1	0	0	30.4	119.2	6.4	9.66	1	1	0	1	0
434	2	69	0	0		1	2	2	2	0	0	42.2	53.14	7	4.99	0	0	0	0	0
435	2	68	0	0	0.02	2	1	2	2	1	0	41.6	2.19	6	8.04	0	0	0	0	0
436	2	80	2	0	0.112	2	2	2	2	0	0	31.4	58.06	6.9	10.43	1	1	0	1	0
437	1	67	0	1	0.045	2	2	2	2	0	1	38.5	61.51	6.8	17.24	0	1	0	1	0
438	2	68	0	1	2.21	2	1	2	2	0	0	27.9	173.75	6.5	20.81	1	1	0	1	1
439	2	74	4	1	0.057	2	1	2	2	1	0	35.7	15.5	7.3	8.61	0	0	0	1	0
440	1	79	4	1	13.17	1	1	2	2	0	1		92.18	8.8	10.71		1	1	1	1
441	2	73	2	1	16.58	1	1	2	2	0	0	24.7	88.9	12	21.35	1	1	1	1	1
442	2	74	0	1	4.4	1	1	2	1	0	0	28	135.2	7.7	15.07	1	1	0	1	1
443	2	75	0	1	0.158	1	1	2	2	0	0	31.5	16.39	6.3	18.38	1	0	0	1	0
444	2	75	0	1	0.169	1	1	2	2	0	0	34.8	43.82	6.9	13.09	0	0	0	1	0
445	2	85	0	1		2	1	2	2	1	0			6.8	10.7			0	1	0
446	2	85	2	1	0.081	2	1	2	2	1	0		5.78	6.7	15.46		0	0	1	0
447	1	58	0	0	0.158	2	1	2	2	1	0		119.73	6.4	20.32		1	0	1	0
448	1	84	0	1	0.103	2	1	2	2	0	1		7.33	5.8	7.31		0	0	0	0
449	2	81	0	1		2	1	1	2	0	0	41.8	2	6	5.3	0	0	0	0	0
450	1	54	5	1	0.589	2	1	2	2	0	0		85.83	9.4	9.2		1	1	1	1
451	2	79	0	1	0.472	2	1	1	2	0	0	23.1	38.48		9.99	1	0		1	0
452	2	88	0	0		2	1	2	2	0	0	27.9	0.5	6.5	4.98	1	0	0	0	0
453	2	63	1	1		2	1	2	2	0	0	39.2	3.5	8.4	7.47	0	0	1	0	0
454	2	85	0	1		2	1	2	2	0	0			7.4	7.27			0	0	0
455	2	73	2	1	5.17	1	2	2	2	1	1	25.2	200		19.37	1	1		1	0
456	1	70	0	1	100	2	1	2	2	0	0	26.9	170.87	8.5	11.94	1	1	1	1	1
457	2	75	0	1		2	2	2	2	0	0		22.4	6.2	3.99		0	0	0	0
458	2	78	0	1	0.03	2	1	2	2	1	0		41.9	6.1	9.93		0	0	1	0
459	1	75	0	1		2	1	2	2	0	1	43.6	4.6	7.3	5.72	0	0	0	0	0
460	1	76	5	1	32.17	1	1	2	1	0	0	28.6	188.39	9.8	11.01	1	1	1	1	1
461	1	68	0	1		1	2	2	2	0	0	31.4				1				0
462	1	68	0	1		1	2	2	2	0	0	32.2	1.4		5.14	1	0		0	0
463	1	51	0	1	0.725	2	2	2	2	0	0	33.7	200		23.46	1	1		1	1
464	1	43	5	1	19.57	1	2	2	2	0	0		204.97	9.6	22.09		1	1	1	1
465	2	60	0	1		2	2	2	2	0	0	37.4	1.4	8.1	4.77	0	0	0	0	0
466	2	85	0	1		2	1	2	2	0	0	34	8.85	5.9	11.7	1	0	0	1	0
467	2	70	2	1		1	1	2	2	0	0	37.7	3.9	7	5.97	0	0	0	0	0
468	2	63	0	1		1	1	2	2	0	0	41.9	0.8		8.25	0	0		0	0
469	2	72	0	1	0.15	1	1	2	2	1	0		15.4	5.8	10.12		0	0	1	0
470	2	87	0	1	0.721	1	1	2	2	1	0	23.5	52.25		19.26	1	0		1	0
471	2	55	0	1	0.181	2	1	2	2	0	1		30.08		17.7		0		1	0
472	2	64	5	1	100	2	1	2	2	0	1		218.04	7.5	41.46		1	0	1	1
473	2	78	5	1	1.58	2	1	2	2	0	1	33.4	200	13.5	21.02	1	1	1	1	0
474	2	34	3	1	0.358	2	2	2	2	0	0	36.2	126.76		21.24	0	1		1	0
475	2	68	4	0		2	1	2	2	0	0	41.2	0.44	6.3	8.29	0	0	0	0	0
476	2	39	0	1		2	2	2	2	0	0	38.1	1.4	5.4	6.04	0	0	0	0	0
477	2	87	0	1		2	1	2	2	0	0	31.7			8.75	1			1	0
478	2	87	0	1	0.13	2	1	2	2	0	0	29.6	64.03		7.24	1	1		0	0
479	2	69	0	1		1	1	2	2	0	0	40.3	2.81	5.7	3.98	0	0	0	0	0
480	1	80	0	1		2	1	2	2	0	1	35	5.49	10.3	9.74	0	0	1	1	0
481	2	67	0	1		2	1	2	2	1	0	43.4	3.32	6.4	8.25	0	0	0	0	0
482	2	71	0	1	23.78	2	2	2	2	0	1	33.2	200		12.48	1	1		1	1
483	1	54	5	1	0.032	1	1	2	2	0	0		1	7.2	7.77		0	0	0	0
484	2	21	0	1		2	2	2	2	0	0	36.3	127.6		16.32	0	1		1	0
485	1	72	5	1	0.094	2	2	2	2	0	0	41.9	123.29	6	21.9	0	1	0	1	0
486	1	73	2	0	0.054	2	2	2	2	0	1	37.2	29.81	6	10.62	0	0	0	1	0
487	1	80	0	1		2	1	2	2	1	0	33.9	124.8		11.53	1	1		1	1
488	2	35	0	1		2	2	2	2	0	0	33.5		6.7	7.14	1		0	0	0
489	2	74	0	1	7.25	2	1	2	2	0	0	28.8	200	7.6	21.91	1	1	0	1	1
490	1	66	0	0	0.056	2	1	2	2	0	0	48.3	1.8	7.6	14.24	0	0	0	1	0
491	2	57	0	0	0.191	2	2	2	2	0	0	29.3	200	8.3	15.99	1	1	0	1	0
492	1	66	3	1		1	1	2	2	0	1		64.38	7.9	10.95		1	0	1	0
493	1	78	5	1		2	2	2	2	0	0	29.1	46.3		6.26	1	0		0	0
494	1	80	1	1	1.42	1	2	2	2	0	0	32.3	12.64	8	14.71	1	0	0	1	0
495	1	82	5	1	0.194	1	1	2	2	0	0		23.11		6.2		0		0	0
496	1	71	0	0	0.05	2	1	2	2	0	1	39	0.5		8.03	0	0		0	0
497	2	80	0	1		2	2	2	2	0	0	40	0.2	6.4	4.55	0	0	0	0	0
498	2	82	4	0	0.124	2	2	2	2	1	0	35.4	47.4	6.2	6.7	0	0	0	0	0
499	2	83	3	1	0.035	2	1	2	2	0	0	39.7	0.67	7	4.69	0	0	0	0	0
500	2	74	4	0	1	1	1	2	2	0	0	37.4	28.36	6.9	10.94	0	0	0	1	0
501	2	61	0	1		2	1	1	2	0	1	43.7			5.53	0			0	0
502	2	60	0	1	0.042	2	2	1	2	0	0	36.8	4.58	7.2	11.25	0	0	0	1	0
503	1	80	5	0	0.047	2	1	2	2	0	0	36	1.8	6.5	13.1	0	0	0	1	0
504	2	77	0	1		2	2	2	2	0	0	38.4	52.71	6.6	10.03	0	0	0	1	0
505	2	61	0	1		2	2	2	2	0	1	31.9	18.57		4.63	1	0		0	0
506	2	64	0	1		2	2	2	2	0	1	32.3	1.3	6.7	6.36	1	0	0	0	0
507	2	65	0	1		2	2	2	2	0	1	32.7		6	2.74	1		0	0	0
508	1	93	5	1	0.27	2	1	2	2	0	0	29.1	200		18.7	1	1		1	1
509	2	72	0	1		2	1	2	2	1	0	43.2	0.44	6	5.08	0	0	0	0	0
510	2	74	0	1		2	1	2	2	1	0	44	0.7	6.2	5.28	0	0	0	0	0
511	2	74	0	0		2	1	2	2	1	1	41	0.9	6.4	4.41	0	0	0	0	0
512	2	54	5	0	0.189	1	1	2	2	0	0	36.5	16.1		11.28	0	0		1	0
513	1	72	5	1		2	1	1	2	0	0	39.6	3.01	14.5		0	0	1		0
514	2	76	4	0		2	1	1	2	0	1	39	2.14	6.3	6.12	0	0	0	0	0
515	2	68	0	1		2	2	2	2	0	1	37.6	19.2	7.7	8.15	0	0	0	0	0
516	2	69	2	1		2	2	2	2	0	1	44.6	20	7	7.9	0	0	0	0	0
517	2	69	0	1		2	2	2	2	0	0	38.7	11.8	8.4	6.32	0	0	1	0	0
518	2	75	0	0	0.172	2	1	2	2	1	0	42.1	25.61	6.3	10.77	0	0	0	1	0
519	2	67	3	1		2	2	1	2	0	0	42.6	8.5		4.59	0	0		0	0
520	2	54	0	1		2	2	2	2	0	0	40.5	5.7	7.6	6.64	0	0	0	0	0
521	1	52	1	1		1	2	2	2	0	0		0.5	7.2	6.28		0	0	0	0
522	2	74	4	1		1	2	2	2	0	0	36.6	4.1	9.3	5.35	0	0	1	0	0
523	2	68	0	1		1	1	2	2	0	0	39.1	0.5	5.3	5.2	0	0	0	0	0
524	2	82	0	1		2	1	2	2	1	0	40.5	1.63	6.9	8.05	0	0	0	0	0
525	1	57	5	0	0.233	2	1	2	2	1	0		1	8.3	11.63		0	0	1	0
526	2	79	0	1		2	1	1	2	0	0	42.7	2.57	6.1	4.28	0	0	0	0	0
527	2	66	0	1		2	2	2	2	0	0	40	1.2	6.6	8.57	0	0	0	1	0
528	2	37	3	1		2	2	2	2	0	0	43.2	5.02	6.9	11.13	0	0	0	1	0
529	2	80	0	1		2	1	2	2	0	0	38.2		5.1	5.32	0		0	0	0
530	2	83	4	1	0.317	2	2	2	2	0	0			11.5	14.84			1	1	1
531	2	58	0	0		2	1	2	2	0	0	47.1	0.5	5.3	5.23	0	0	0	0	0
532	1	61	5	0	0.139	1	2	2	2	0	0	36.8	11	10.8	10.45	0	0	1	1	1
533	2	86	0	1	0.059	2	1	2	2	0	1	36.9	18.5	6.3	3.14	0	0	0	0	0
534	2	87	999	999	0.059	2	1	2	2	0	1	31.9	18.5	6.3	4.41	1	0	0	0	0
535	2	35	0	1		2	2	2	2	0	0	30.9			8.13	1			0	1
536	1	70	3	0		2	1	2	2	0	0	38.3	5.91	6.3	8.71	0	0	0	1	0
537	2	57	5	999	0.229	1	2	2	2	0	0	23.1	68.11	15.6	7.49	1	1	1	0	0
538	2	52	2	1	4.78	2	2	2	2	0	0		21.27	7.1	13.54		0	0	1	1
539	2	52	0	1		1	2	2	2	0	0		3.9	7.1	4.77		0	0	0	0
540	2	52	0	1	4.46	1	2	2	2	0	0		4.07	6.1	8.4		0	0	0	1
541	2	47	0	1	0.02	2	2	2	2	0	0	43.4	3.2	6.3	6.26	0	0	0	0	0
542	2	47	0	1		2	2	2	2	0	0	43.3	2.2	6	7.7	0	0	0	0	0
543	1	82	3	0		2	1	2	2	1	0	37.9	27.4	6.7	5.3	0	0	0	0	0
544	2	71	0	1	0.058	2	1	2	2	1	0	40.9	26.92	5.8	4.84	0	0	0	0	0
545	2	65	3	999	0.929	2	1	2	2	0	0	28.5	103.27	7.4	3.94	1	1	0	0	1
546	2	84	0	1	1.71	2	2	2	2	0	0	33.6	74.5	6.8	18.75	1	1	0	1	0
547	2	51	5	1	9.18	1	2	2	2	0	0		168.51		6.13		1		0	1
548	2	83	0	1	0.206	2	2	2	2	0	0	34.3	56.2	6.1	11.56	1	1	0	1	1
549	1	88	2	0	1.2	2	1	2	2	1	0	32.1	14.89		16.45	1	0		1	1
550	1	88	0	1	0.283	2	1	2	2	1	1	25.9	55.9		12.04	1	1		1	1
551	1	88	0	1	0.246	2	1	2	2	1	1	35.7	84.2		6.97	0	1		0	1
552	1	61	5	1	0.057	2	2	2	2	0	1	37.1	56.27		9.7	0	1		1	0
553	1	64	0	1		2	1	2	2	0	1	37.2	2.4	7	25.22	0	0	0	1	0
554	2	72	4	1		1	1	2	2	0	0	23.3	1	6	6.31	1	0	0	0	0
555	2	80	4	1		2	2	2	2	0	0	35.9	0.4	6.8		0	0	0		0
556	2	88	0	999	0.364	1	1	2	2	0	1		129.78	9.3	7.56		1	1	0	0
557	2	77	0	1		2	1	1	2	0	0	32.9	1	5.4	6.48	1	0	0	0	0
558	2	77	0	1		2	1	1	2	0	0	36		5.7	4.16	0		0	0	0
559	2	80	0	1	36.68	1	1	1	2	0	1	25.4	56.77	5.9	27.66	1	1	0	1	1
560	2	54	999	999	0.023	2	2	2	2	0	1		72.9		7.87		1		0	0
561	2	70	0	0		2	1	2	2	0	0	46.3	0.6	4.8	5.79	0	0	0	0	0
562	1	68	0	1		2	2	2	2	0	0		1.8		7.07		0		0	0
563	2	62	0	1		2	2	1	2	0	1	45.3			3.07	0			0	0
564	2	76	0	0		2	1	1	2	0	0	40.8	2.24	6.1	6.49	0	0	0	0	0
565	2	63	0	1	0.556	2	1	2	2	0	0	32.8	128.1		11.67	1	1		1	0
566	2	73	4	1		1	1	2	2	0	0		2.4	11.5	7.84		0	1	0	0
567	2	79	0	0	0.02	2	1	2	2	1	0	42.6	6.46	8.4	7.93	0	0	1	0	0
568	2	79	0	0	0.02	2	1	2	2	1	0	40.3	6.46	8.4	6.57	0	0	1	0	0
569	2	77	5	0	0.025	1	1	2	2	0	0		48.96	6.4	14.9		0	0	1	0
570	2	56	0	1		1	1	2	2	0	0	38.5	2.1	6.9	5.69	0	0	0	0	0
571	2	77	2	1		2	2	2	2	0	0	43.4	4.6	6.5	6.51	0	0	0	0	0
572	2	57	0	0	1.36	2	2	2	2	0	0	38.3	25.13	6.3	7.59	0	0	0	0	0
573	2	34	0	1	5.31	2	2	2	2	0	1		199.12		10.95		1		1	0
574	1	61	2	0		1	1	2	2	0	0	21.6	139.1	6.5	28.77	1	1	0	1	0
575	2	66	4	1		1	1	2	2	1	0	37.6	10.27	11.2	9.12	0	0	1	1	0
576	1	85	0	1	0.151	2	1	2	2	1	0	28.3	178.43		9.41	1	1		1	0
577	2	50	0	1	0.039	2	2	2	2	0	0	43.3	1.2	6.3	4.96	0	0	0	0	0
578	2	83	5	1		1	1	2	2	1	0			12.9	6.8			1	0	0
579	2	78	0	0		1	2	2	2	0	0	46.7		5.9	4.05	0		0	0	0
580	1	68	5	1	1.96	1	1	2	1	0	0		1.52	8.2	7.8		0	0	0	0
581	2	62	0	1	100	2	2	2	2	0	1	31.7	5.14	10	4.51	1	0	1	0	1
582	2	74	1	1	0.824	2	2	2	2	1	0		65.34	10	7.75		1	1	0	0
583	2	89	5	1		2	1	2	2	0	0	37.8	2.2		6.63	0	0		0	0
584	1	74	0	0		2	1	2	2	0	0	42	37.8	4.6	13.67	0	0	0	1	0
585	1	71	4	1		2	2	2	2	1	0		1	7.7	6.04		0	0	0	0
586	2	67	0	1	0.034	2	2	2	2	1	0			7.2	5.97			0	0	0
587	2	74	4	0		1	1	2	2	0	0	39.8		9.2	3.21	0		1	0	0
588	1	83	0	1		2	1	2	2	0	0									0
589	1	83	0	1	0.037	2	1	2	2	0	0		1.8		8.16		0		0	0
590	1	83	0	1	0.087	2	1	2	2	0	0	31.2	145.2		14.43	1	1		1	0
591	1	83	0	1	0.166	2	1	2	2	0	0	36.2	78.6		14.08	0	1		1	0
592	1	84	999	999	0.056	2	1	2	2	0	0		33.8		14.32		0		1	0
593	2	51	0	1	0.328	2	1	2	2	0	0	39	38.6	6.5	9.03	0	0	0	1	1
594	2	57	0	0		2	2	2	2	0	0	47.4	0.5	6	4.18	0	0	0	0	0
595	2	69	0	1		2	2	2	2	0	0	38.1	2.3	5.4	6.78	0	0	0	0	0
596	2	71	1	1		2	1	2	2	0	1	35	43.51	6.2	5.3	0	0	0	0	0
597	2	73	0	1	0.037	2	1	2	2	0	1		5.2	5.8	6.13		0	0	0	0
598	2	69	0	0		2	1	2	2	1	0	42.2		5.7	5.58	0		0	0	0
599	2	75	5	0		1	1	2	2	1	0	34.3	3.53	14.6	4.19	1	0	1	0	0
600	1	61	5	999	0.034	2	2	2	1	0	0	44.2	0.5	7.2	11.33	0	0	0	1	0
601	1	61	2	0		2	2	2	1	0	0	39.8	0.9	7.2	7.65	0	0	0	0	0
602	2	80	4	1		1	1	2	2	0	0	30.5		11.8	16.45	1		1	1	0
603	2	63	0	1	0.859	2	1	2	2	0	0	40.1	10.5	6.6	10.19	0	0	0	1	0
604	2	72	0	1		2	2	2	2	0	0		3.63	6.4	6.43		0	0	0	0
605	2	83	999	999		2	1	2	2	0	0	39.8	8.56	9.1	5.28	0	0	1	0	0
606	2	55	5	1	11.46	1	1	2	2	0	1		279.83	8.3	13.36		1	0	1	1
607	1	62	0	1	0.199	2	2	1	1	0	0	40.5	78.9		6.09	0	1		0	0
608	2	55	3	0		2	2	2	2	0	0		118.66	7.6	9.08		1	0	1	0
609	1	53	0	1		2	2	2	2	0	0				8.95				1	0
610	2	65	4	0	27.51	2	1	2	2	0	0	33.4	133.84	7.2	11.04	1	1	0	1	1
611	2	81	5	1	13.33	2	1	2	2	0	0	32	198.4	8.9	12.37	1	1	1	1	1
612	2	75	0	1	0.021	1	1	2	2	0	0	35.3	7.05		9.9	0	0		1	0
613	2	75	0	1		1	1	2	2	1	0	40.4	0.8	6.9	5.66	0	0	0	0	0
614	2	88	4	1	0.111	1	1	2	1	0	0		44.78	13.5	18.05		0	1	1	0
615	2	62	0	1		2	1	1	2	0	0	38.3	0.6		5.91	0	0		0	0
616	2	80	3	1	100	1	1	2	2	0	0		254.46	11.5	25.23		1	1	1	1
617	2	79	5	1	5.05	1	2	2	2	1	1	25.5	9.8	9.9	6.08	1	0	1	0	1
618	2	80	2	1	0.054	1	2	2	2	1	0		0.5	6.7	4.66		0	0	0	0
619	2	80	4	0	0.105	1	2	2	2	1	0		2.99	6.6	6.02		0	0	0	0
620	2	80	0	0		2	1	1	2	0	1	32	13.98		6.87	1	0		0	1
621	2	73	0	1		2	2	2	2	0	0			6.5	6.91			0	0	0
622	2	90	2	1	0.085	2	1	2	2	0	0	33.7	27.55	7.1	11.06	1	0	0	1	1
623	2	51	5	1		1	2	2	2	0	0	39	40.45	10.4	6.26	0	0	1	0	0
624	2	83	5	1	0.438	2	1	2	2	0	0	30.6	31.06	7.8	7.07	1	0	0	0	0
625	2	67	5	0	0.167	2	1	2	2	0	0	37.3	23.53	8.2	12.84	0	0	0	1	0
626	2	69	3	1		1	1	2	2	0	0		0.8	7	4.72		0	0	0	0
627	2	64	3	0		1	2	2	2	0	0	36.1		9	4.65	0		1	0	0
628	2	42	2	1	0.053	2	1	2	2	0	0	32	55.7	7	8.73	1	0	0	1	0
629	2	67	5	1	0.094	2	1	1	2	0	0	37.2	56.3		13.4	0	1		1	0
630	1	66	0	1	1.38	2	1	2	2	0	1	31	40.6		17.59	1	0		1	1
631	1	66	0	1	1.38	2	1	2	2	0	1	31	40.6		17.59	1	0		1	1
632	1	70	0	0	0.349	1	1	2	2	1	0		133.32	6	9.68		1	0	1	0
633	1	72	0	1		2	1	2	2	1	0			5.6				0		0
634	1	72	0	1		2	1	2	2	1	0	37.6	0.1	5.6	4	0	0	0	0	0
635	1	72	0	1		2	1	2	2	1	0	37.6	0.1	5.6	4	0	0	0	0	0
636	1	73	0	0		2	1	2	2	0	0	38.9			4.47	0			0	0
637	1	75	0	1		2	1	2	2	1	0	41	1.56	6.3	6.16	0	0	0	0	0
638	1	76	2	1		1	1	2	2	1	0			6.7				0		0
639	1	76	0	1	0.071	1	1	2	2	1	0	36.4	22.07	6.7	6.11	0	0	0	0	0
640	1	77	0	0		2	1	2	2	1	0			7.1				0		0
641	1	77	0	0	0.02	2	1	2	2	1	0	41	0.9	7.1	6.17	0	0	0	0	0
642	1	78	1	1		2	1	2	2	1	0			6.6				0		0
643	1	78	1	1	0.035	2	1	2	2	1	0	35.2	0.6	6.6	5.08	0	0	0	0	0
644	1	78	3	0	0.035	2	1	2	2	1	0	35.2	0.6	6.6	5.08	0	0	0	0	0
645	1	79	4	1	0.246	1	1	2	2	1	0		0.84	7.5	6.76		0	0	0	0
646	1	79	0	1	0.02	1	1	2	2	1	0	34.8	0.5	7.5	6.15	0	0	0	0	0
647	1	80	0	0		2	1	2	2	1	0	34.2	0.5	6.9	4.3	1	0	0	0	0
648	2	82	4	0		2	1	2	2	0	1	39.3	8.53	6.6	6.15	0	0	0	0	0
649	2	71	0	1	19.86	2	2	2	2	0	0	28.3	97.8	8.9	8.94	1	1	1	1	1
650	2	75	5	0		2	1	2	2	1	0	37.8		13.3	9.97	0		1	1	0
651	1	58	5	1		2	2	2	2	0	0	40.1	52.33	9.6	7.21	0	0	1	0	0
652	2	89	5	0	0.036	1	2	2	2	0	0	33.1	97.17	10.7	10.84	1	1	1	1	0
653	2	61	0	1		2	2	1	2	0	1	43			4.17	0			0	0
654	1	78	0	1		2	1	2	2	0	0	33.6		6.1	8.25	1		0	0	0
655	1	65	4	1	0.107	2	1	2	2	0	1	39.4	60.9		17.55	0	1		1	0
656	2	68	0	0		2	1	2	2	0	0	42.1	0.27	6.6	5.48	0	0	0	0	0
657	2	50	5	1		2	2	2	2	0	0	44.2		9.2	7.38	0		1	0	0
658	2	71	0	1	0.266	2	1	2	1	0	0	28.8	159.3	8.7	11.01	1	1	1	1	0
659	2	77	1	1		2	1	2	2	0	0	34	17.59	13.8	5.41	1	0	1	0	0
660	2	71	3	1		2	1	2	2	1	0	37.9	1.3	8.3	5.29	0	0	0	0	0
661	1	63	0	1	0.057	2	1	2	2	1	0	37.2	52.78	7.3	7.04	0	0	0	0	0
662	1	89	999	999	0.08	2	2	2	2	0	0	35.6	13.93		8.57	0	0		1	0
663	2	84	5	999		2	1	2	2	0	0	23	50.2		7.73	1	0		0	0
664	2	84	5	999		2	1	2	2	0	0	23	50.2		7.73	1	0		0	0
665	2	58	3	1	0.163	2	1	2	2	0	1	33.3	116.52		9.68	1	1		1	0
666	2	77	0	1		2	1	2	2	1	0	31.2	65.6	8.9	11.47	1	1	1	1	0
667	2	79	0	1		1	1	2	2	1	0	36.1	1.02	7.8	6.03	0	0	0	0	0
668	1	82	0	1		2	1	2	2	0	0									0
669	1	77	0	1	0.431	2	1	2	2	0	0	34.1	14.5		11.83	1	0		1	1
670	1	59	5	0		2	2	2	2	0	0	38.7		8.5	4.25	0		1	0	0
671	2	83	0	1	0.228	2	1	1	2	1	0		1	10.1	8.69		0	1	1	0
672	2	80	3	1		2	2	2	2	0	0	40.5	38.2	14	11.76	0	0	1	1	0
673	2	52	0	0	0.208	2	2	2	2	0	0	30.3	32.7	7.4	8.59	1	0	0	1	1
674	1	79	0	1	3.62	2	1	2	1	0	0		208.94	8.5	19.86		1	1	1	0
675	2	78	3	1		2	1	1	2	0	0	31.8	8.9	10	13.55	1	0	1	1	0
676	2	74	4	1		1	2	2	2	0	0	33.5	112.1	10.6	12.82	1	1	1	1	1
677	2	77	3	1	0.412	2	2	2	2	0	0	35	61.8	7.7	10.85	0	1	0	1	0
678	2	78	4	1	8.34	2	2	2	2	0	0	33.7	200	6.6	11.94	1	1	0	1	1
679	2	51	5	0	0.921	2	2	2	2	0	0	33.1	130.9	6.6	17.12	1	1	0	1	0
680	2	64	0	1	2.95	2	2	2	2	0	0	33.6	111.3	5.7	12.08	1	1	0	1	0
681	2	60	5	1		2	1	2	2	0	0		217		24.29		1		1	1
682	2	70	5	1	0.045	2	2	2	2	1	0	39	12.6		4.45	0	0		0	0
683	2	73	0	1		2	1	2	2	0	0									0
684	2	66	0	1	0.293	2	1	2	2	0	0	28.8	170.1	6.5	13.64	1	1	0	1	1
685	1	63	1	0	5.85	2	1	2	2	0	0	35	180		9.84	0	1		1	0
686	2	64	1	1	1.24	1	1	2	2	0	0	26.8	129.4	6.2	10.59	1	1	0	1	0
687	2	75	0	1		2	1	2	2	0	0	43.3	2.94	7	7.09	0	0	0	0	0
688	2	78	0	1		2	1	2	2	0	0	43.3	0.8	6	8.16	0	0	0	0	0
689	2	50	4	0	10.51	2	1	2	2	0	0	31.2	172.32	9.1	10.68	1	1	1	1	1
690	2	77	0	1		2	2	2	2	0	0	32.7	27.1		11	1	0		1	0
691	2	82	0	1		2	2	2	2	0	0	37.1	1.3	6.4	7.88	0	0	0	0	0
692	2	89	4	0		1	1	2	2	0	0	36.6	8	7.3	6.05	0	0	0	0	0
693	1	82	4	0		2	1	2	2	1	0	25.7	59.08		8.25	1	1		0	0
694	2	65	2	1		2	1	2	2	0	0	39.2	35.66	10	5.76	0	0	1	0	0
695	1	58	2	0	3.37	2	2	2	2	0	1	30.4	200	7.8	8.2	1	1	0	0	1
696	2	65	4	1		2	2	2	2	0	0	38.3	14.8	9.3	1.58	0	0	1	0	0
697	1	81	0	1		2	2	2	2	0	0	36	124.01		8.97	0	1		1	0
698	2	42	4	1	100	2	2	2	2	0	1			8.6	10.59			1	1	1
699	1	28	5	1	0.076	1	2	2	2	0	0	45.8	58	12.5	15.5	0	1	1	1	0
700	1	82	1	1		2	2	2	1	0	0	38.2	29.3	7.3	9.94	0	0	0	1	0
701	2	72	0	0	0.108	2	1	2	2	1	0		6.85	7.8	11.78		0	0	1	0
702	1	21	5	1		2	2	2	2	0	0	38.5	112.6	11.6	15.38	0	1	1	1	0
703	2	76	0	1	0.203	2	1	2	2	0	0	26.3	2.98		6.03	1	0		0	0
704	1	48	1	1		2	1	2	2	0	1				6.56				0	0
705	1	48	1	1	0.07	2	1	2	2	0	1			6.1	6.56			0	0	0
706	2	66	0	1		1	2	2	2	0	0	40.5	40.6	6.1	3.47	0	0	0	0	0
707	2	68	0	1		1	2	2	2	0	0	45.7		6.6	4.81	0		0	0	0
708	1	68	0	1	0.035	2	2	2	2	0	0	42.7	5.6	8.1	5.43	0	0	0	0	0
709	1	68	0	1		2	2	2	2	0	0	41.3			4.93	0			0	0
710	1	83	1	0	0.046	2	1	2	1	0	1		34	6	7.86		0	0	0	0
711	1	59	0	0	0.202	2	1	2	1	0	0	30.8	54.98	6.4	21.2	1	0	0	1	0
712	1	43	5	0		2	2	2	2	0	0	41.1	0.5	9.7	15.55	0	0	1	1	0
713	2	71	5	0	4.75	2	1	2	2	0	0		57.19	9.7	10.24		1	1	1	1
714	2	80	0	0		2	1	2	2	1	0	42	2.59	6.1	6.95	0	0	0	0	0
715	2	62	4	1	60.08	2	1	2	2	1	0		60.58	11	12.08		1	1	1	1
716	1	82	0	1		2	1	1	2	0	0	37.1	3.5		5.98	0	0		0	0
717	1	84	0	1		2	1	1	2	0	0	42.6	2.9	6.2	6.99	0	0	0	0	0
718	2	55	0	0		2	2	2	2	0	0	39.8	116.2	8.8	6.37	0	1	1	0	0
719	1	70	5	1	0.086	2	1	2	2	1	0	36.3	98.2	7.7	21.17	0	1	0	1	0
720	1	55	5	999	16.14	1	2	2	2	0	1	24.5	70.29	15.2	14.72	1	1	1	1	0
721	2	61	0	1		2	2	2	2	0	0			13.2	5.45			1	0	0
722	2	64	5	1	0.572	2	2	2	2	0	0	34.6	35.65	11.9	10.73	0	0	1	1	0
723	1	76	5	1	0.047	2	1	2	2	0	0		2.02	7.6	11.15		0	0	1	0
724	1	69	2	1		2	1	2	2	1	0	28.2	55		15.06	1	0		1	0
725	2	53	0	1	0.02	2	1	2	2	0	0	41.3	26.59	6.2	18.29	0	0	0	1	0
726	2	66	0	0		2	1	2	2	0	0	43.1	2.4	6.4	7.94	0	0	0	0	0
727	1	68	0	1		2	2	2	2	0	0	37.8	1.8	5.7	7.49	0	0	0	0	0
728	2	64	999	999		2	2	2	2	0	0									0
729	2	67	0	0		2	1	2	2	1	0	42.4			4.76	0			0	0
730	2	54	0	1	0.605	2	1	2	2	0	0	32.1	69.4		7.32	1	1		0	0
731	2	63	4	0		1	1	2	2	0	0	38.8	0.3	10.1	6.57	0	0	1	0	0
732	2	74	0	1		2	1	2	2	0	0	41.4		6.4	7.31	0		0	0	0
733	2	66	0	1		2	1	2	2	0	0	39.7			14.34	0			1	0
734	2	54	5	999		1	1	2	2	0	0	37.5	99.2	11.8	12.55	0	1	1	1	0
735	2	87	0	1	13.72	2	1	2	2	0	0	29.2	195.1	6.5	10.82	1	1	0	1	1
736	2	56	5	0	0.995	2	1	2	2	0	0	33.6	4.84		11.06	1	0		1	0
737	2	81	0	0	11.35	2	1	2	2	0	0		126.93	8.9	15.36		1	1	1	0
738	2	54	3	1		2	2	2	2	0	0	42.2		8.3		0		0		0
739	2	70	0	0		2	1	2	2	0	0			6.2				0		0
740	2	78	2	0		2	2	2	2	1	0	37.1	3.8	6.3	11.36	0	0	0	1	0
741	2	84	0	1	0.09	1	1	2	2	1	0		46.08	7	8.15		0	0	0	0
742	2	84	0	1		2	2	2	2	1	0	33.6	2.6	5.6	6.59	1	0	0	0	0
743	1	47	0	1		2	2	2	2	0	0	49.8	0.94	6.3	6.52	0	0	0	0	0
744	1	83	0	1		2	1	2	1	0	0	30.5	51.3	6.1	7.11	1	0	0	0	0
745	2	73	0	1		2	2	1	2	0	0	24.3	10.6	5.1	4.19	1	0	0	0	0
746	2	74	0	1		2	2	1	2	0	0		2.6	4.5	2.82		0	0	0	0
747	2	45	0	0	0.02	2	2	2	2	0	0		0.5	9.2	5.77		0	1	0	0
748	2	73	5	0	0.067	2	1	2	2	0	0	41.1	6.6	10.7	5.11	0	0	1	0	0
749	2	63	0	1		2	1	2	2	0	0		0.9	6.3	6.61		0	0	0	0
750	2	65	0	0		1	1	2	2	1	0	42.1	0.5	6.7	4.71	0	0	0	0	0
751	2	65	0	0		1	2	2	2	0	0	38.6	0.68	7.8	7.73	0	0	0	0	0
752	2	72	0	1	0.253	2	2	2	2	0	1	37.3	29.9		7.56	0	0		0	1
753	2	72	0	1	0.137	2	2	2	2	0	1	29	114.8		8.76	1	1		1	0
754	2	74	0	1	0.035	2	1	2	2	1	0			6.4	11.76			0	1	0
755	2	69	0	1		2	2	2	2	0	0	40	0.3	6.3	5.69	0	0	0	0	0
756	2	80	2	1	5.71	1	2	1	2	0	0		165.39	7.3	7.16		1	0	0	1
757	2	68	0	1	0.211	2	2	1	2	0	0	32.4	59.61		7.82	1	1		0	1
758	1	74	2	1	1.55	1	1	1	2	0	0		213.02	8.5	18.61		1	1	1	0
759	1	86	0	1	35.32	2	2	2	2	0	1	21.3	72		27.22	1	1		1	1
760	1	86	0	1	3.35	2	2	2	2	0	1	26.1	200	7.9	36.69	1	1	0	1	0
761	1	86	4	1		2	2	2	2	1	1	28.2	56.01	5.9	15.5	1	1	0	1	0
762	1	75	0	1	1.88	2	1	2	2	0	0	34.1	111	6.5	29.29	1	1	0	1	1
763	2	65	0	1	3.49	1	1	2	1	0	0	20.9	150.44	12.3	17.67	1	1	1	1	1
764	2	53	5	1	0.425	1	1	2	2	0	0	42.2	26.8	6.6	9.15	0	0	0	1	0
765	2	67	0	1		2	2	2	2	0	0	30.2	7.2		7.17	1	0		0	0
766	2	68	0	1		2	2	2	2	0	0	26.7	27.6		10.56	1	0		1	0
767	1	52	1	1	0.02	2	2	2	2	0	0	42.2			7.62	0			0	0
768	1	74	2	1	0.162	1	1	2	2	1	1			7.6	13.05			0	1	0
769	2	84	3	1		1	1	2	2	0	0	32.6			13.05	1			1	0
770	2	55	0	1	2.48	2	2	2	2	0	0	30.8	61.68	7.7	10.69	1	1	0	1	1
771	2	56	5	1	0.565	2	2	2	2	0	0		51.38	10.5	11.14		0	1	1	0
772	2	56	0	1	6.25	2	2	2	2	0	0		113.69	7.1	11.82		1	0	1	0
773	2	88	0	0		2	1	2	2	1	0	37	2.5	6.8	5.69	0	0	0	0	0
774	1	63	0	1		2	2	2	2	0	0	41.1	0.64	4.8	7	0	0	0	0	0
775	1	70	3	0		2	1	2	2	1	0			5.9	5.56			0	0	0
776	2	66	0	0		2	1	2	2	1	0	37.7	0.5	7.2	6.61	0	0	0	0	0
777	2	57	4	1	1.93	1	1	2	2	0	0	39.1	200	8.9	36.86	0	1	1	1	0
778	1	71	0	0	0.376	2	1	1	2	1	0	39.7	57.73		7.06	0	1		0	0
779	1	60	999	999		1	1	2	2	0	0	32	38.56		7.65	1	0		0	0
780	2	68	0	0	0.042	2	1	2	2	0	0	37.8	2.49		5.22	0	0		0	0
781	1	55	5	1		2	2	2	2	0	0	39.3	9.9	7.5	11.87	0	0	0	1	0
782	2	49	5	0	0.447	2	2	2	2	0	0	38.1	199.9		7.04	0	1		0	0
783	1	82	0	0		2	2	1	2	0	0	37.6		6.7	5.45	0		0	0	0
784	2	65	2	1		2	1	2	2	1	0	36.2	2.3	8	7.22	0	0	0	0	0
785	2	73	0	1		2	1	2	2	0	0	37.9	0.45	6.2	9.78	0	0	0	1	0
786	2	78	0	1		2	1	2	2	1	0	39	1	6.7		0	0	0		0
787	1	61	0	1		2	1	1	1	0	0	39.9		6.6	8.32	0		0	0	0
788	1	61	4	1		2	1	1	1	0	0	42.5	1.1	6.6	6.8	0	0	0	0	0
789	1	62	0	0		2	2	1	2	0	0	32.8			18.8	1			1	0
790	2	71	0	1		2	1	2	2	0	1	40.9			6.25	0			0	0
791	2	77	0	1	0.247	2	1	2	2	0	0	35.9	55.28	5.9	6.52	0	0	0	0	0
792	1	55	4	0	0.088	2	2	2	2	0	0			7	21.63			0	1	1
793	2	61	1	0		2	1	2	2	1	0	38.4	1.3	8.7	7.49	0	0	1	0	0
794	1	78	2	1	0.423	2	1	2	2	0	0		112.92	7.1	11.71		1	0	1	1
795	2	86	5	1	0.215	2	2	2	2	1	0	29.9	111.66		14.18	1	1		1	0
796	2	49	0	1		1	2	2	2	0	0	44	2.01	6.5	4.73	0	0	0	0	0
797	1	82	0	1	0.363	2	2	2	2	1	0		90.28	6.3	4.99		1	0	0	0
798	1	83	0	1	0.742	2	1	2	2	0	0	42.9	175.28	7.5	10.33	0	1	0	1	0
799	1	85	5	0	0.169	2	1	2	2	0	0	32.1	60	9.2	8.58	1	1	1	1	0
800	2	79	4	1		2	1	2	2	1	0	36.9	57.16	8.3	11.38	0	1	0	1	0
801	2	62	0	1		1	1	2	2	0	0		3.1	9	6.08		0	1	0	0
802	2	50	2	1	0.609	2	1	2	2	0	0	35.3	110.4	8.5	8.15	0	1	1	0	0
803	1	84	0	1		2	2	1	1	0	1			5.5	6.61			0	0	0
804	1	54	4	0		2	2	2	2	0	0	37	2.5		6.3	0	0		0	0
805	1	54	5	1	0.02	2	2	2	2	0	0	33.4	4.8	7.6	5.5	1	0	0	0	0
806	2	79	2	1	73.16	2	1	2	2	0	0		196.9	8.1	18.19		1	0	1	1
807	2	78	0	1	0.027	2	1	2	2	1	1	44	1	7	6.07	0	0	0	0	0
808	2	70	0	1	0.31	2	1	2	2	1	0	37.5	126.17	5.9	10.04	0	1	0	1	1
809	1	47	0	1		2	2	2	2	1	0	46.3			6.31	0			0	0
810	1	47	0	1	0.03	2	2	2	2	1	1	42.8	0.7	6.9	6.3	0	0	0	0	0
811	2	62	4	0		1	2	2	2	0	0	30.4	87.6	10.8	12.03	1	1	1	1	0
812	1	72	4	1	0.23	2	1	2	2	0	0	41.7	66		7.88	0	1		0	0
813	2	79	0	1	2.69	2	2	2	2	0	0		154.32	6.7	7.42		1	0	0	0
814	1	80	0	1	0.035	1	1	2	2	0	0			7	3.9			0	0	0
815	2	74	5	0		2	2	2	2	0	1	21.1	1.3	7.9	5.84	1	0	0	0	0
816	2	60	0	1		1	2	2	2	0	0		2		4.55		0		0	0
817	1	77	1	0		2	2	2	2	0	0	38.7	56.6	6.7	6.04	0	1	0	0	0
818	1	51	5	1	1.49	1	2	2	2	0	0	21.1	158	13.9	20.85	1	1	1	1	1
819	1	85	4	1	0.077	2	1	2	2	0	0	39.1	34.12		10.29	0	0		1	0
820	1	83	0	1		2	2	2	2	0	0	34.5			9.16	0			1	0
821	1	54	5	0	0.473	1	1	2	2	0	1		99.66	9.7	15.67		1	1	1	0
822	1	80	0	1	1.69	2	1	2	2	0	1	33.3	76.1		7.9	1	1		0	0
823	2	90	0	1		2	1	2	2	1	0	29.8	1	5.8	5.96	1	0	0	0	0
824	1	74	0	1		2	1	2	2	1	0	39.6	40.7	6.7	22.73	0	0	0	1	0
825	1	58	5	1	5.61	2	2	2	2	0	0		1.18	9.2	23.55		0	1	1	1
826	2	46	5	1		1	1	2	2	0	0	24.4	53.47	13.4	9.53	1	0	1	1	0
827	2	50	5	1		1	2	2	2	0	1		1.6	5.9	4.99		0	0	0	0
828	2	79	0	1	0.755	2	2	2	2	0	1	31	16.31	6.1	25.18	1	0	0	1	1
829	2	83	0	1	0.059	2	2	2	2	0	0	34.6	20.1		11.21	0	0		1	0
830	2	83	0	1		2	2	2	2	0	0			6.3				0		0
831	2	83	0	1		2	2	2	2	0	0	33.1	6.8	6.3	6.82	1	0	0	0	0
832	2	83	0	1		2	2	2	1	0	0	35.9	2.6	6.1	9.5	0	0	0	1	0
833	2	83	0	0	0.029	2	2	2	2	0	0	36.9	0.9	6.1	7.92	0	0	0	0	0
834	2	74	0	0		2	1	2	2	0	0	40.8			7.04	0			0	0
835	2	74	0	0		2	1	2	2	0	0	38.7	2.76	6.3	7.73	0	0	0	0	0
836	2	74	0	1		2	1	2	2	0	0			6.2				0		0
837	2	74	0	1		2	1	2	2	0	0	43.1	0.96	6.2	6.03	0	0	0	0	0
838	2	74	2	1		2	1	2	2	0	0	41.3	1.21		5.79	0	0		0	0
839	2	76	0	0	1.29	2	2	2	2	0	0	34	67.4	7.3	12.72	1	1	0	1	0
840	2	83	0	1	0.237	2	1	1	2	0	0		109	6.8	11.19		1	0	1	0
841	1	58	0	1		2	2	2	2	0	0	38	27	5.8	14.6	0	0	0	1	0
842	1	85	0	1	1.91	2	2	2	2	0	0	29.3	83.9	5	6.25	1	1	0	0	1
843	2	45	0	1		2	1	2	2	0	0	45	0.2	4.8	6.21	0	0	0	0	0
844	1	80	2	1	11.38	2	1	2	2	0	0		182.7	8.7	35.04		1	1	1	1
845	2	87	2	1	0.337	2	2	2	2	0	0	30.8	200		28.82	1	1		1	0
846	1	88	2	0		2	1	2	1	0	1	39.8	11.5	6.5	11.14	0	0	0	1	0
847	1	77	0	1	68.88	2	2	2	2	0	0	26.2	200		27.96	1	1		1	0
848	2	51	5	1	1.52	2	2	2	2	0	0	31.5	200	7.3	26.95	1	1	0	1	0
849	1	40	5	1	0.47	2	2	2	2	0	0	38.1	38.72	9.5	6.39	0	0	1	0	0
850	2	84	5	1	0.611	2	1	2	1	0	1	22.2	200	8.4	25.66	1	1	1	1	0
851	1	56	5	0	0.095	2	2	2	2	0	1		9.67	10.7	13.44		0	1	1	0
852	1	63	2	0	3.16	2	2	2	2	0	0	36.3	1	6.3	17.81	0	0	0	1	1
853	1	52	0	0		2	2	2	2	0	0			6.2	7.31			0	0	0
854	2	78	2	1	0.495	1	2	2	2	0	0	29.4	209.48	12.6	9.92	1	1	1	1	0
855	2	78	0	1	0.406	2	2	2	2	0	0	32.2	116.86	11.2	10.11	1	1	1	1	0
856	2	87	999	999	0.189	2	1	2	2	1	0		25.49	6.5	11.5		0	0	1	0
857	1	79	0	1	0.727	2	1	2	2	0	1	31.3	52.3		14.11	1	0		1	0
858	1	61	5	0	0.342	2	2	2	2	0	0	32	5.1	13.1	10.49	1	0	1	1	0
859	2	85	0	1		2	1	1	2	0	0	30.6	33.4		9.48	1	0		1	0
860	2	85	5	1	0.058	2	1	1	2	0	0	32.6	26.5		7.89	1	0		0	0
861	2	85	0	1		2	1	1	2	0	0			6.2				0		0
862	2	77	0	1		2	1	2	2	0	0		8.34				0			0
863	2	83	2	0		2	1	2	2	0	0	34.3	14.5	8.8	9.26	1	0	1	1	0
864	1	89	5	1	0.259	2	1	2	2	0	0	32.1	94	10	5.72	1	1	1	0	0
865	1	89	5	1	0.1	2	1	2	2	0	0		52.9		4.02		0		0	0
866	1	52	3	1		2	1	2	2	0	0				6.06				0	0
867	2	67	5	1	84.18	2	1	2	2	0	1		1	12.9	4.11		0	1	0	1
868	2	67	5	1	0.102	1	1	2	2	0	0			11.6	7.26			1	0	0
869	2	67	5	1	0.102	1	1	2	2	0	1			11.6	7.26			1	0	0
870	2	45	5	1	13.47	1	2	2	2	0	0	26.7	60.9	14.4	19.35	1	1	1	1	1
871	1	51	0	1	2.25	2	1	2	2	0	0	32.1	143.87		5.37	1	1		0	0
872	1	82	2	1	4.09	1	1	2	2	0	0			6.6	10.53			0	1	0
873	2	73	0	1		1	1	2	2	1	0	38.2	7.4	6.1	4.79	0	0	0	0	0
874	2	74	0	1		1	1	2	2	1	0	42.5	1.2	7	5.31	0	0	0	0	0
875	2	74	1	1		1	1	2	2	1	0	42.5	1.2	7	4.57	0	0	0	0	0
876	2	51	1	0		2	1	2	2	0	0	37.4	0.5	6.3	5.51	0	0	0	0	0
877	1	87	3	0	17.7	2	2	1	1	0	0	29.5	168.14	6.9	9.4	1	1	0	1	1
878	2	54	0	1	0.278	2	1	2	2	0	1	37.8	132.6	7.3	9.54	0	1	0	1	0
879	2	63	0	1	2.75	2	2	2	2	1	0	35.8	44.98		6.07	0	0		0	0
880	2	65	0	1		2	2	2	2	1	0	39.6	4.9	5.8	6.85	0	0	0	0	0
881	2	66	0	1		2	1	2	2	0	0	30.4	50	6.3	6.21	1	0	0	0	0
882	2	66	0	1	16.57	2	2	2	1	0	1		149.29	6	8.51		1	0	1	1
883	2	66	0	1	16.57	2	2	2	1	0	1		149.29	6	8.51		1	0	1	1
884	2	49	3	1	0.02	2	1	2	2	0	0	42.7	3.8	6.9	3.66	0	0	0	0	0
885	2	68	0	1		2	1	2	2	0	0	37.3	2.8			0	0			0
886	1	73	0	1		2	1	2	2	0	0	35.8	58.89		9.78	0	1		1	0
887	1	70	0	0	0.025	2	1	2	2	0	0	37.4	3.2		5.19	0	0		0	0
888	2	64	2	1	1.03	2	1	2	2	0	0	36.4	110.41	6.7	20.76	0	1	0	1	1
889	1	46	0	1	0.044	2	2	2	2	0	0	39	2.8		4.5	0	0		0	0
890	2	68	0	0	0.03	2	1	2	2	0	0	40.3	5.1		6.87	0	0		0	0
891	2	68	0	1		2	1	2	2	0	0			8.5				1		0
892	2	70	0	1	0.027	1	1	2	2	0	0		1.36	7.4	7.25		0	0	0	0
893	1	84	5	1		2	1	2	1	0	0	34.3	23.9		10.54	1	0		1	0
894	1	85	5	1	11.68	2	1	2	2	0	1	25.2	72.5		6.87	1	1		0	1
895	1	59	0	1	11.45	2	2	1	2	0	0	15.8	33.5	4.6	12.96	1	0	0	1	1
896	2	61	0	1		2	2	1	2	0	0	42.1	1.9	5	5.04	0	0	0	0	0
897	1	84	0	999		2	1	2	2	0	1		120.11	5.7	10.23		1	0	1	0
898	2	56	0	0		2	2	2	2	0	1				7.68				0	0
899	2	44	0	1	2.76	1	1	2	2	0	0	34.9	35.28	7.3	18.56	0	0	0	1	1
900	2	52	0	1		2	2	2	2	0	0	41.1		5.8	5.27	0		0	0	0
901	2	81	3	1		2	1	2	2	0	0	39.3	2.35	9.7	8.46	0	0	1	0	0
902	2	57	5	1	1.83	1	1	2	2	1	0	28.3	144.15	11.4	12.03	1	1	1	1	1
903	1	63	0	1		2	2	2	2	0	0	27.7		13.4	21.09	1		1	1	1
904	1	62	0	1		2	1	2	2	0	0	40.3	1.6		5.88	0	0		0	0
905	1	59	0	1		2	1	2	2	0	0	40.6	2.55	6.8	5.36	0	0	0	0	0
906	2	77	0	1		2	2	2	2	0	0			7.6				0		0
907	2	70	0	1		1	1	2	2	1	0	38.5	0.4	5.9	8.59	0	0	0	1	0
908	2	72	2	1		1	1	2	2	1	0	39.9	1.63	8.8	5.32	0	0	1	0	0
909	2	70	4	1		1	1	2	2	0	0	34.6	4.81	12.8	2.93	0	0	1	0	0
910	2	82	5	1	0.044	1	1	2	2	1	0	30.9	9.8	13.9	8.41	1	0	1	0	0
911	2	59	3	0		2	2	2	2	0	1	39.2		6.1	6.32	0		0	0	0
912	2	50	0	1	1.18	2	2	2	2	0	0	28.8	121.38		14.6	1	1		1	1
913	1	68	0	0	6.35	2	1	1	2	0	0	26.9	39.09	6.4	7.81	1	0	0	0	1
914	2	81	0	1		1	1	2	2	0	0		0.4	9.5	5.4		0	1	0	0
915	2	60	0	0	0.034	2	1	2	2	0	0	37	15.08		8.62	0	0		1	0
916	2	61	0	0		2	1	2	2	0	0	34.8	36.5		7.9	0	0		0	0
917	2	61	0	1	0.041	2	1	2	2	0	0	36.2	9.5	6	7.59	0	0	0	0	0
918	2	61	0	1		2	1	2	2	0	1	36	9.4	5.7	10.1	0	0	0	1	0
919	1	81	0	0	0.047	2	1	2	2	1	1	36.8	21	6.8	10.99	0	0	0	1	0
920	1	81	0	1	0.082	2	1	2	2	1	0	37.4	76.9	6.8	11.38	0	1	0	1	0
921	2	61	0	1		2	1	2	2	1	0			6.2	4.77			0	0	0
922	2	50	5	1	0.02	2	2	2	2	0	0	42.7	19.7		7.82	0	0		0	0
923	2	81	1	1	0.026	2	2	2	2	1	0	39.4	24.15		11.4	0	0		1	0
924	1	68	0	1	0.491	2	2	2	2	0	0	33.6	178.3		8.44	1	1		0	0
925	1	69	0	1		2	2	2	2	0	0	39.1	4	6.2	11.22	0	0	0	1	0
926	2	55	1	1	0.171	1	2	1	2	0	0	31.3	95.4	8	9.97	1	1	0	1	0
927	1	78	0	1	0.442	1	1	2	2	1	1		243.06	6.7	19.8		1	0	1	1
928	2	74	5	0	0.707	2	2	2	2	0	0	24.5	102.78	12.6	16.38	1	1	1	1	1
929	2	80	0	0		2	1	2	2	0	0	40.2	0.53	5.5	5.57	0	0	0	0	0
930	1	54	4	0		1	2	2	2	0	1	29.8	5.22	11.4	4.57	1	0	1	0	0
931	2	64	0	0		2	1	2	2	0	0	28			2.15	1			0	0
932	2	70	2	1	0.042	1	1	2	2	0	0	41.5	12.01	11.2	6.2	0	0	1	0	0
933	2	57	5	1		2	2	2	2	0	0	36.6	5.43		8.25	0	0		0	0
934	2	62	0	1	100	2	1	1	2	0	1		195.6	6	28.06		1	0	1	1
935	2	86	0	1	0.34	2	1	2	2	0	0		133.37	6.9	17.24		1	0	1	0
936	1	67	4	1		2	2	2	2	0	1	34.1	55.6	5	5.38	1	0	0	0	0
937	2	61	0	1		2	1	2	2	0	0	27.7	5	4.3	3.1	1	0	0	0	0
938	2	77	0	1		2	1	2	2	1	0	39.4	67.07	5.8	8.55	0	1	0	1	0
939	2	58	0	0		2	1	1	2	0	0	41.5			5.94	0			0	0
940	2	65	0	1	0.203	1	1	2	2	1	0		13.49	6.8	5.81		0	0	0	0
941	2	39	5	999	0.335	1	2	2	2	0	0			10.8	15.34			1	1	0
942	1	57	0	0	14.15	2	2	1	2	0	0	31.9	70.8	7	27.5	1	1	0	1	1
943	1	80	4	1		1	1	2	2	1	1	31.1	52.51	4.9	8.5	1	0	0	1	0
944	1	85	0	0	0.807	1	1	1	2	1	0	30.7	24.4		4.41	1	0		0	1
945	1	80	0	1		2	1	2	1	0	0	35.6	75.5	5.7	6.44	0	1	0	0	0
946	2	73	0	1	5.02	2	2	2	1	0	0		285.35	7.5	21.17		1	0	1	1
947	1	67	1	1		2	1	2	2	0	0			7.9	7.72			0	0	0
948	2	75	0	1		1	1	2	2	0	0	41.5	11.91	7.2	5.08	0	0	0	0	0
949	1	74	4	1		2	1	2	2	0	0	39.3	57.12		23.67	0	1		1	0
950	2	68	0	1	0.061	2	2	2	2	0	0	36.3	24.1		14.54	0	0		1	0
951	2	69	0	1	0.242	2	2	2	2	0	0	38.4	65.45		10.84	0	1		1	0
952	2	76	0	1		2	2	1	2	0	0				7.91				0	0
953	2	67	5	0	0.048	2	1	2	2	0	0	42.2	3.9	8.6	6.18	0	0	1	0	0
954	2	60	0	1		2	1	2	2	0	0	42.3	18.85		8.6	0	0		1	0
955	2	62	0	1	0.789	2	1	2	2	0	0	37	93.2	7.3	13.28	0	1	0	1	0
956	2	58	3	1	0.025	1	2	2	2	0	0		28.1		7.99		0		0	0
957	1	85	3	0		2	2	2	2	0	0	41.2			8.1	0			0	0
958	1	86	0	1		2	2	2	2	0	0	42			11.82	0			1	0
959	2	76	0	0		2	2	2	2	0	0	44.7	2.82	7.4	5.6	0	0	0	0	0
960	2	54	0	1		2	1	2	2	0	0			6				0		0
961	2	54	0	0		2	1	2	2	0	0	42.9	1.11	7.5	5.97	0	0	0	0	0
962	2	54	0	0		2	1	2	2	0	0	44.6		8.1	6.78	0		0	0	0
963	1	65	4	1		2	2	2	2	0	1	40.5			9.76	0			1	0
964	1	67	5	1		2	2	2	2	1	0	42	3.81	8.2	10.79	0	0	0	1	0
965	2	47	0	1	4.67	2	1	2	2	0	0	34.7	14.73	8.1	13.39	0	0	0	1	0
966	2	95	5	1	0.167	1	1	2	2	0	0		1.98	10.3	8.47		0	1	0	0
967	1	71	5	0	0.325	2	2	2	2	0	0	30.9	44.97	9.3	11.62	1	0	1	1	0
968	2	43	5	1	0.132	1	2	2	2	0	0	32.6	10.81	12	7.55	1	0	1	0	0
969	2	47	0	0		1	2	1	1	0	0	34.7	6.7	9.6	7.18	0	0	1	0	0
970	2	73	5	1	0.045	1	1	2	2	0	0	34.8	0.64	16.6	6.71	0	0	1	0	0
971	2	77	5	1	0.034	1	1	2	2	0	1	36	30.6	11.2	4.95	0	0	1	0	0
972	1	61	4	999		1	1	2	2	0	0	31.9	131.7	8.7	8.31	1	1	1	0	0
973	1	55	0	1		2	2	1	2	0	0	44.8		7.6	9.25	0		0	1	0
974	2	89	0	1	0.048	2	1	2	2	0	1		3.06	6.8	5.75		0	0	0	0
975	2	74	0	0		2	1	2	2	1	0	38	9.8	4.9	4.45	0	0	0	0	0
976	1	54	2	0	4.12	2	1	2	2	0	0			9	7.87			1	0	1
977	2	47	0	1		2	2	2	2	0	1	25.5	200	8.5	16.26	1	1	1	1	1
978	2	77	0	1	50.44	2	1	2	1	0	1	33.3	132.5		2.28	1	1		0	1
979	2	87	0	0	0.024	1	1	2	2	0	0	36	17.58		7.87	0	0		0	0
980	1	55	2	0	0.888	2	1	2	2	0	0	35	25	7.2	6.55	0	0	0	0	0
981	2	71	0	1	0.094	2	1	2	2	0	0		7.42	8.3	12.26		0	0	1	0
982	2	46	0	1	0.269	2	2	2	2	0	0	34.1	139.4	7.3	14.94	1	1	0	1	0
983	1	82	0	1		2	1	2	2	1	0	36			8.45	0			0	0
984	2	63	1	1	0.733	2	1	2	2	0	0			8	12.09			0	1	0
985	2	69	5	0	0.265	2	2	2	2	0	0	32.3	1	9.5	10.41	1	0	1	1	0
986	2	82	0	1	0.104	2	1	1	2	1	0	26.4	38.6	4.5	6.96	1	0	0	0	0
987	2	73	0	1		1	1	2	2	0	0	41.5	5.2	6.1	5.83	0	0	0	0	0
988	2	75	0	1	0.042	2	1	2	2	0	1	32.2	5.53		4.36	1	0		0	0
989	2	41	4	1		2	2	2	2	0	0	33.4	131.1	9.5	19	1	1	1	1	0
990	2	31	2	1	4.51	2	1	2	2	0	1	26.9	200		22.48	1	1		1	0
991	1	70	3	1	0.04	2	2	2	2	0	0	38	1.3	5.7	13.94	0	0	0	1	0
992	1	75	5	1	0.816	2	2	2	2	0	0			7	7.89			0	0	0
993	1	79	0	1	0.052	1	2	2	2	0	1			6.6	6.49			0	0	0
994	1	64	0	1		2	2	2	2	0	0	37.3			6.1	0			0	0
995	2	69	0	1		2	1	2	2	1	0	38.5		6.7	5.61	0		0	0	0
996	2	73	0	0	1.06	1	1	2	2	1	1		97.16	6.1	7.12		1	0	0	0
997	2	60	0	1		2	1	2	2	0	0		1	7.1	7.9		0	0	0	0
998	1	80	1	0		1	2	2	1	0	1	30.7	74		5.66	1	1		0	0
999	1	69	2	999	0.375	2	1	1	2	0	0	30.5	115.6		11.91	1	1		1	0
1000	1	69	0	1	0.27	2	1	1	2	0	0	37.4	92.7		6.75	0	1		0	0
1001	2	62	5	1	0.02	1	2	2	2	1	0	41.8	3.1	10.9	5.54	0	0	1	0	0
1002	2	31	0	1	0.02	2	2	2	2	0	1	40.4	0.9	5.2	5.91	0	0	0	0	0
1003	2	88	5	1	100	1	1	2	2	0	1	28.1	200	11.1	20.64	1	1	1	1	1
1004	1	58	5	1		2	2	2	2	0	0	39.4	11.8	6.8	4.83	0	0	0	0	0
1005	2	58	0	1		2	1	2	2	0	0	38.9	0.3	8.6	9.27	0	0	1	1	0
1006	2	74	0	0		2	1	2	2	0	0	38.9	30.3	6.9	3.18	0	0	0	0	0
1007	2	61	0	1	0.087	2	2	2	2	0	0	42	1.3	5.5	7.71	0	0	0	0	0
1008	1	69	1	1	0.422	2	1	2	2	1	0		95.35	9.2	10.51		1	1	1	1
1009	1	50	3	0	3	2	2	2	2	0	0		98.82		10.21		1		1	1
1010	2	76	4	1		1	1	2	2	1	0	31.3	0.6	6.5	4.98	1	0	0	0	0
1011	2	78	5	0	0.026	1	1	2	2	1	0	34.5	29.9	8.9	5.95	0	0	1	0	0
1012	2	85	5	999	3.78	2	1	2	1	0	0		23.91		12.71		0		1	1
1013	2	86	0	0	0.685	1	1	2	2	1	1	28.6	200		11.12	1	1		1	0
1014	2	52	0	1		2	1	2	2	0	0	30.7			1.12	1			0	0
1015	2	53	0	0		2	1	2	2	0	0	28.2	4.23		1.25	1	0		0	0
1016	1	65	5	0		1	1	2	2	1	0	37.3	1.4	11.9	5.63	0	0	1	0	0
1017	1	45	5	1	0.155	2	2	2	2	0	0	43.3	56.1	9	9.38	0	1	1	1	0
1018	1	49	0	1	0.036	2	2	2	2	0	0	41.8	5.4	7	8.29	0	0	0	0	0
1019	1	77	4	1		2	2	2	2	0	0	33.8		9.6	14.19	1		1	1	0
1020	2	81	4	1		1	1	2	2	1	0	40.1	3.75	9.1	4.88	0	0	1	0	0
1021	1	84	5	1	0.064	2	1	2	2	1	0	38.9	23.1	8.7	15.29	0	0	1	1	1
1022	1	84	4	1	0.082	2	1	2	2	1	0	36.6	36.6		9.37	0	0		1	0
1023	1	85	4	1	0.103	2	1	2	2	1	0	35.3	87	8.3	12.12	0	1	0	1	0
1024	2	47	0	0	0.774	2	2	2	2	0	0	35.9	11.21		9.16	0	0		1	0
1025	1	61	5	1		2	2	2	2	0	0	38.7	100.3	11.8	9.22	0	1	1	1	0
1026	2	78	4	1		2	1	2	2	0	0	39.9		5.9	6.34	0		0	0	0
1027	2	71	0	1		2	1	2	2	1	0	46		5.7	7.27	0		0	0	0
1028	2	63	0	1	0.048	2	2	2	2	0	0	35.7	55.26	5.9	10.86	0	0	0	1	0
1029	1	62	5	1	10.07	1	2	2	1	1	0	35.8	226.62	16.3	21.08	0	1	1	1	1
1030	1	86	0	1	3.19	2	1	2	2	0	0		109.76	5	12.62		1	0	1	1
1031	1	75	0	1	20.62	2	2	1	2	0	0	30.4	26.29	8.3	15.91	1	0	0	1	1
1032	2	81	0	1		2	1	1	2	0	1		1	6.5	7.2		0	0	0	0
1033	2	81	0	1		2	1	1	2	0	0			5.7	5.07			0	0	0
1034	1	67	0	1		2	2	1	2	1	0	35.6			5.84	0			0	0
1035	2	41	1	0	0.657	2	1	2	2	0	0		108.34	7.6	22.63		1	0	1	0
1036	2	79	0	1	0.509	2	1	1	2	1	1	33.5	77.03		8.53	1	1		1	1
1037	2	85	0	1		2	1	1	2	0	0	36.7	3.23		6.76	0	0		0	0
1038	2	89	5	0	0.275	2	1	1	2	0	0	31.3	19.1	8.2	6.49	1	0	0	0	0
1039	2	92	0	1	16.86	2	1	1	1	0	1		11.7	6	11.9		0	0	1	0
1040	2	82	0	0		2	1	1	2	0	1		11.8	6.4	7.04		0	0	0	0
1041	1	61	5	1		2	2	2	2	0	0	45.3	2.1	6.3	5.75	0	0	0	0	0
1042	2	75	0	1		2	1	2	2	0	0	33	38.2	5	6.47	1	0	0	0	0
1043	2	29	0	1		2	2	2	2	0	0	49.9			6.57	0			0	0
1044	1	70	0	1	0.759	2	2	2	2	1	0	34.4	160.7	7.1	17.31	0	1	0	1	0
1045	2	71	0	1	0.02	1	1	2	2	1	0		0.5	7.1	5.17		0	0	0	0
1046	2	73	0	1	0.081	1	1	2	2	0	0	36.6	15.05		5.72	0	0		0	0
1047	2	55	3	1		2	2	2	2	0	0	38.9		12.1	7.1	0		1	0	0
1048	1	71	0	1	100	2	1	2	2	1	0	30.8	92.4	6.3	16.55	1	1	0	1	1
1049	1	71	0	0		2	1	2	1	1	1	35.6	1		4.5	0	0		0	0
1050	2	63	5	0		1	1	2	2	0	0		3.3	10.7	9.61		0	1	1	0
1051	2	63	0	0		1	1	2	2	0	0	43.1	2.05	5.6	7.85	0	0	0	0	0
1052	2	63	4	1	0.173	1	2	2	2	1	1	41.8	40.73	9.6	11.35	0	0	1	1	0
1053	2	66	4	1	0.503	2	2	2	2	1	0	35.9	143.32	9.4	13.58	0	1	1	1	1
1054	2	77	5	0	0.876	2	1	2	2	0	0	26.2	199.57		10.22	1	1		1	1
1055	2	79	5	0	0.159	2	1	2	1	0	0	29	2.06		15.87	1	0		1	1
1056	1	82	0	1		2	2	2	2	0	1	39.5	82	6.4	8.97	0	1	0	1	0
1057	2	50	1	0	0.038	2	1	2	2	1	0	41.5	1.09	8	9.13	0	0	0	1	0
1058	1	83	0	1	0.067	2	1	2	2	1	0	32.4	28.34		6.93	1	0		0	0
1059	2	62	0	0		1	2	2	2	0	0	43.8		8.8	5.26	0		1	0	0
1060	1	77	2	0	0.12	2	1	2	2	0	1			11	12.34			1	1	0
1061	2	62	0	1		2	1	2	2	0	0	40.1		6.8	5.09	0		0	0	0
1062	2	63	0	0		1	1	2	2	0	0	45.1		6.5	6.55	0		0	0	0
1063	2	51	4	0		1	2	2	2	0	0		52.92	13.1	7.71		0	1	0	1
1064	2	52	4	0	32.27	1	2	2	2	0	0	29.6	198.75		12.21	1	1		1	0
1065	2	83	0	1	0.047	2	1	2	2	0	0	34.4	133.7	7	10.53	0	1	0	1	0
1066	2	87	4	0	0.032	2	1	2	2	1	0		86.51	6.6	8.14		1	0	0	0
1067	2	78	0	0		2	1	2	2	1	0	20.6			6.45	1			0	0
1068	2	71	999	999		2	1	2	2	1	0			6.7				0		0
1069	2	71	0	1	0.026	2	1	2	2	1	0	34.1	9.5	6.7	8.27	1	0	0	0	0
1070	2	69	0	1		1	1	2	2	0	0			5.7	6.97			0	0	0
1071	2	64	0	1		2	1	2	2	1	0	45.9	0.5	4.8	5.82	0	0	0	0	0
1072	2	78	3	1		2	1	2	2	0	0	41	0.58	9.7	6.73	0	0	1	0	0
1073	1	67	0	999	0.112	2	1	1	2	0	0	30.6	182.03	6.5	9	1	1	0	1	0
1074	2	66	0	1	0.029	2	1	2	2	1	0			6.7	11.63			0	1	0
1075	2	91	0	1	0.148	2	1	2	2	0	1	38.5	193.91	8.8	14.91	0	1	1	1	0
1076	1	93	0	1	0.141	2	1	2	2	0	0		30.87	5.6	5.57		0	0	0	0
1077	1	56	0	1	0.337	2	1	2	2	0	1	35.3	86.6		14.66	0	1		1	0
1078	2	76	0	0	0.284	1	1	2	2	1	0		6.9	6.5	15.83		0	0	1	0
1079	2	63	0	1	0.192	2	2	2	2	0	0	36.4	58.83	7.2	12.94	0	1	0	1	0
1080	2	73	0	1	0.309	2	1	2	2	1	0	31.2	101.9	6	7.46	1	1	0	0	0
1081	1	65	0	0	0.13	2	2	2	2	0	0	36.1	41.3		19.42	0	0		1	0
1082	2	44	4	0		2	1	2	2	0	0	44.3		5.9	6.79	0		0	0	0
1083	2	58	4	1		1	1	2	2	0	0			8.4	9.04			1	1	0
1084	1	50	2	1		2	2	2	2	0	0		1	7.5	6.09		0	0	0	0
1085	1	41	0	1		2	2	2	2	0	0				9.32				1	0
1086	2	67	0	0	0.044	2	2	2	2	0	0	33.2	96.7	7.7	6.44	1	1	0	0	0
1087	2	75	0	1		2	2	2	2	0	0	28.8	2.7	6.9	4.54	1	0	0	0	0
1088	2	75	0	0	1.46	2	2	2	2	0	0	27.3	5.2	5.1	5.04	1	0	0	0	0
1089	2	78	0	1	1.28	2	1	2	2	0	0	39.6	13.6		6.73	0	0		0	0
1090	2	78	0	0	1.33	2	1	2	2	0	0	36.6	8.5		3.77	0	0		0	0
1091	1	70	0	1		2	1	2	2	0	1	41.9	8.4	6.2	7.39	0	0	0	0	0
1092	2	60	4	1	0.038	1	2	2	2	1	0	39.8	0.78	8.1	5.91	0	0	0	0	0
1093	2	59	0	1	62.5	2	1	2	2	0	1	35.2	55.61		13.25	0	0		1	0
1094	2	60	0	1	0.563	2	1	2	2	0	0	37.8	8.41		9.19	0	0		1	0
1095	2	72	5	1	1.27	2	1	2	2	0	0	31.5	100.14	10.1	10.7	1	1	1	1	0
1096	1	51	0	0		2	2	2	2	0	0	34.2		5.1	5.34	1		0	0	0
1097	1	51	2	1	0.02	2	1	2	2	0	1		2.4	7.6	10.51		0	0	1	0
1098	2	80	999	999		2	2	2	2	0	0	37	11.2	6.4	8.14	0	0	0	0	0
1099	2	80	5	0		2	2	2	2	0	0	36.1	6.2	6.4	8.17	0	0	0	0	0
1100	2	80	5	0		2	2	2	2	0	0			6.4				0		0
1101	2	74	3	0		2	1	2	2	1	0	41.6	1.39	9.3	4.16	0	0	1	0	0
1102	2	72	4	1		2	2	2	2	0	0	35.8	1.8		7.06	0	0		0	0
1103	2	84	4	0		1	1	2	2	1	0			7.8	6.6			0	0	0
1104	2	78	0	1		2	1	1	2	0	0	43.3	0.84	5.8	11.32	0	0	0	1	0
1105	2	78	999	999		2	1	2	2	0	0									0
1106	1	61	5	1	0.064	1	1	2	2	0	0	32.4	105.42	14.8	11.83	1	1	1	1	0
1107	2	75	5	1		2	2	2	2	0	0	34		6.4	3.69	1		0	0	0
1108	2	69	0	1		1	1	2	2	0	0	37.7	2.18		6.12	0	0		0	0
1109	2	72	5	0		1	1	2	2	0	0	36.7	0.6	11.8	5.38	0	0	1	0	0
1110	2	66	0	1		1	1	2	2	0	0	21.6	6.46	5.7	4.75	1	0	0	0	0
1111	2	50	0	1		2	1	2	2	0	0		93.45		18.9		1		1	0
1112	2	51	0	1		2	2	2	2	0	0	40			11.12	0			1	0
1113	2	59	2	1		2	1	1	2	0	1	38.4		10.5	6.87	0		1	0	0
1114	2	76	5	1	0.041	1	2	2	2	1	0	43.9	3.9	10.5	8.17	0	0	1	0	0
1115	2	47	0	0		2	2	2	2	0	0	40.7	0.58	7.8	7.21	0	0	0	0	0
1116	1	75	5	1	0.076	1	1	2	2	0	0		4.68	13.9	6.62		0	1	0	0
1117	1	78	0	1	0.054	2	1	1	2	0	0	40.5	13.6	7.6	6.83	0	0	0	0	0
1118	2	75	2	1	8.86	1	1	2	2	0	0			9.1	23.96			1	1	1
1119	1	64	0	1		2	1	2	1	1	1		8		4.55		0		0	0
1120	2	70	0	0	0.05	2	1	2	2	0	0	44.4	0.62	7.1	5.79	0	0	0	0	0
1121	2	76	5	1	3.97	2	1	2	1	0	0		122.45	10.1	24.01		1	1	1	1
1122	2	76	0	1	1.32	2	1	2	2	0	1		70.26	7.3	8.97		1	0	1	1
1123	1	81	0	1	0.615	2	1	2	2	0	0	30.1	49.1		10.55	1	0		1	0
1124	2	70	0	1	0.784	2	1	2	2	0	0	31.6	73.75	9.8	14.09	1	1	1	1	1
1125	2	75	0	1	0.053	2	1	2	2	0	0	40.6	0.7	5.4	6.33	0	0	0	0	0
1126	1	60	0	0		2	2	2	2	0	0	40.3		6.2	8.57	0		0	1	0
1127	1	67	0	1	37.25	2	1	2	2	0	0		70.42	6.5	9.12		1	0	1	0
1128	2	64	0	1		2	1	2	2	0	1		54.4	7.8	9.42		0	0	1	0
1129	1	66	0	1		2	2	2	2	1	0	38.2			5.68	0			0	0
1130	1	84	0	1		2	2	1	2	1	1	30.7		5	36.84	1		0	1	0
1131	2	44	0	1	0.02	1	2	2	2	0	0	37.5	0.5	7.7	4.81	0	0	0	0	0
1132	2	71	2	1		2	2	2	1	0	0	40	1.4	6.9	5.5	0	0	0	0	0
1133	1	90	1	1		2	1	1	1	1	0			8	11.4			0	1	0
1134	1	90	0	1	0.402	2	1	1	1	1	0		36.03	9.3	15.04		0	1	1	0
1135	2	74	0	0	0.132	1	1	1	2	0	1	31.1	11.6		13.84	1	0		1	1
1136	2	40	0	1	0.733	2	2	2	2	0	0	38.3	23.5	6.3	7.59	0	0	0	0	0
1137	2	38	5	1	0.024	1	2	2	2	0	0	46.4	0.5	12.4	6.48	0	0	1	0	0
1138	1	70	0	1	0.09	2	1	2	1	0	0	43.8	5		5.97	0	0		0	0
1139	1	70	0	1	0.112	2	1	2	2	0	0	42.3	3.8		5.6	0	0		0	0
1140	1	70	0	1		2	1	2	2	0	0	39.5	1.7		4.89	0	0		0	0
1141	1	54	0	0	0.117	2	1	2	2	1	0	42.5	5.6	8.2	11.63	0	0	0	1	0
1142	2	73	1	1		2	1	2	2	1	0	37.2		6.7	5.24	0		0	0	0
1143	2	59	0	1		1	2	2	2	0	0	39.9	2.41	7.9	5.79	0	0	0	0	0
1144	1	86	0	1	0.119	2	1	2	2	1	0	34.3	29.51	6.6	13.35	1	0	0	1	0
1145	2	75	0	0	0.158	2	1	2	2	0	0				5.68				0	0
1146	2	78	5	0	0.501	2	1	2	2	0	1	31.5	166	7.7	6.87	1	1	0	0	0
1147	1	52	4	1	0.197	2	2	2	1	0	0	35.4	179.9	11.8	12.35	0	1	1	1	0
1148	1	56	4	0	8.4	2	2	2	2	0	0	38.4	167.4	12.5	5.25	0	1	1	0	1
1149	1	54	5	1	2.43	2	2	2	1	0	0	20.2	299.1	14.3	13.51	1	1	1	1	1
1150	1	54	5	999	10.96	2	2	2	2	0	0		205.48	9.7	11.12		1	1	1	1
1151	2	69	2	0		1	1	2	2	0	0		3		8.72		0		1	0
1152	1	94	4	1	0.194	1	1	2	2	0	0	29.4	16.91	16.1	8.85	1	0	1	1	0
1153	2	64	1	0		1	2	2	2	0	1			8.3	5.71			0	0	0
1154	1	89	5	1	0.094	1	2	2	1	0	0	26.8	18.2	10.9	11.6	1	0	1	1	0
1155	1	46	4	1	0.266	2	2	2	2	0	1	35.7	49.9	6.4	18.85	0	0	0	1	0
1156	1	61	5	0	27.03	2	1	2	2	0	1	25.8	177.3	8.5	12.81	1	1	1	1	0
1157	2	78	3	1		2	2	2	2	1	1	42.7	1.55	6.2	10.84	0	0	0	1	0
1158	2	90	0	0	0.172	2	1	2	2	1	0	30.5	99.7	5.8	10.92	1	1	0	1	0
1159	2	55	5	0		1	2	2	2	0	0			11.8	6.92			1	0	0
1160	2	41	5	1		2	2	2	2	0	0			10.1	7.34			1	0	0
1161	1	60	5	0	0.556	2	1	2	2	0	0	37.9	34.3	7.8	5.4	0	0	0	0	0
1162	2	86	0	1	4.21	2	1	2	2	1	1	31.7	35.23	6.6	29.99	1	0	0	1	0
1163	2	53	0	1	0.241	2	2	2	2	0	0	38.3	45.96	6.2	11.34	0	0	0	1	0
1164	2	69	2	0		2	1	2	2	0	0	33.6	170.16	6.7	27.42	1	1	0	1	0
1165	2	69	0	0		2	1	2	2	0	0	41.6			6.44	0			0	0
1166	2	69	0	0		2	1	2	2	0	0	41.6			6.44	0			0	0
1167	2	51	0	1		2	2	2	2	0	0	35.7	6.8	6.9	9.6	0	0	0	1	0
1168	1	72	4	1	6.82	1	1	2	2	0	0		132.5	8.6	7.02		1	1	0	1
1169	1	73	2	1		1	1	2	2	0	0		4.92	6.4	2.99		0	0	0	1
1170	2	63	0	0	0.114	2	1	2	2	0	0	28.5	80.7		6.85	1	1		0	0
1171	1	74	0	1		2	1	2	2	0	0	36.5	3.5	5.7	5.37	0	0	0	0	0
1172	1	75	2	1		2	1	2	2	0	0	28.6	101.9		1.98	1	1		0	1
1173	2	85	5	0	0.27	1	1	1	2	1	1	32.6	9.04	8.9	6.44	1	0	1	0	0
1174	1	88	0	1	6.58	2	2	2	2	0	0	29.8	61.64		10.86	1	1		1	0
1175	2	89	0	1		2	1	2	2	0	0	35.6		5.2	11.07	0		0	1	0
1176	2	66	0	0		2	1	2	2	0	0	45.7	0.6	8.1	5.19	0	0	0	0	0
1177	2	69	0	1		2	1	2	2	0	0	39.9		7.7	4.62	0		0	0	0
1178	1	63	0	1		2	2	2	2	0	0									0
1179	1	74	0	1		2	1	2	2	0	0	30.9	110.3	5.7	13.27	1	1	0	1	0
1180	2	66	5	1		1	2	2	2	0	0	35.5	25.8	9.2	5.81	0	0	1	0	0
1181	2	67	0	1		2	2	2	2	0	0	37.1			4.81	0			0	0
1182	2	69	0	0		1	1	2	2	1	0	42.7	17		9.64	0	0		1	0
1183	2	73	0	999	11.78	2	1	2	2	0	0	30.4	200	7.8	11.11	1	1	0	1	0
1184	2	79	0	1		2	1	2	2	0	0	34.9		4.3	2.69	0		0	0	0
1185	2	69	0	1		2	1	2	2	0	0	38.5	15.9	5.6	7.59	0	0	0	0	0
1186	2	72	0	1	0.066	2	1	2	2	0	0		114.6	6.1	13.28		1	0	1	0
1187	1	57	0	0	0.349	2	1	2	2	0	1	31.7	2.53		11.06	1	0		1	1
1188	1	56	5	1	0.02	2	1	2	2	0	0	41.5	8.84	8.4	11.21	0	0	1	1	0
1189	2	78	0	1		2	1	2	2	0	0		6.4	6.1	7.08		0	0	0	0
1190	2	60	0	0		2	2	2	2	1	0	45.8	2.43	5.3	6.63	0	0	0	0	0
1191	2	62	0	0		2	2	2	2	1	0	41.8	2.15	6.5	9.46	0	0	0	1	0
1192	2	64	5	1		2	2	2	2	1	0	45.6	2.4	7.3	7.05	0	0	0	0	0
1193	2	65	0	1		2	2	2	2	1	0	48.9	1.6	8.5	6.9	0	0	1	0	0
1194	2	67	0	1	0.02	2	2	2	2	1	0		0.9	6.1	5.84		0	0	0	0
1195	1	69	0	1		2	1	2	2	0	0				6.56				0	0
1196	2	62	2	1		1	1	2	2	1	0		2.3	7.9	5.55		0	0	0	0
1197	2	78	0	1		2	1	1	2	0	0	44.9	3.87	6.3	4.95	0	0	0	0	0
1198	1	70	0	1	3.45	2	1	2	2	0	0		95.42	5.5	27.06		1	0	1	1
1199	2	84	0	1		2	1	2	2	0	1	37.9	2.3	6	6.25	0	0	0	0	0
1200	2	70	0	0	38.67	2	1	2	2	0	0	32.1	115.05	6.9	9.5	1	1	0	1	1
1201	1	78	0	1		2	1	2	2	1	0	35.8	22.51	5.6	5.92	0	0	0	0	0
1202	2	62	3	1		2	2	2	2	0	0	43.3			4.61	0			0	0
1203	2	62	0	1		2	2	2	2	0	1	33.3			9.7	1			1	1
1204	2	62	0	1		2	2	2	2	0	0	37.7			5.05	0			0	0
1205	2	68	0	1	0.225	1	1	2	2	0	0	42.8	4.78	7.4	6.38	0	0	0	0	0
1206	2	63	5	0	0.03	2	1	2	2	1	0		0.5	8.3	4.45		0	0	0	0
1207	1	52	0	1	0.836	2	1	2	2	0	0	38.8	186.6	7	7.17	0	1	0	0	0
1208	1	53	0	1	1.77	2	1	2	2	0	0	32.7	127.6	6.5	18.01	1	1	0	1	0
1209	2	63	5	1	0.077	1	1	2	2	0	1		12.99	10.6	5.89		0	1	0	0
1210	2	39	0	0	0.521	2	2	2	2	0	0	36.3	47.8	6.7	5.53	0	0	0	0	0
1211	1	73	0	0	0.609	2	1	2	2	0	0	41	59.7		17.28	0	1		1	0
1212	1	73	0	1	63.21	2	1	2	2	0	0	40.7	44.5		12.44	0	0		1	0
1213	1	73	0	1	11.65	2	1	2	2	0	0	31.2	52.46	5.9	17.69	1	0	0	1	0
1214	1	75	0	1		2	2	2	2	0	1	39	5.92		6.15	0	0		0	0
1215	2	61	4	1	0.02	1	1	2	2	0	0	37.5	4.1	9.4	9.27	0	0	1	1	0
1216	1	70	4	1		2	1	2	2	0	1	37.6	22.55		10.65	0	0		1	0
1217	2	65	0	1		1	1	2	2	0	0		1	7.4	5.53		0	0	0	0
1218	2	65	0	1	0.076	2	2	2	2	0	0	40.7	5	10.6	5.75	0	0	1	0	0
1219	2	61	5	1		1	1	2	2	0	0		2.4	7.5	4.97		0	0	0	0
1220	1	50	2	1	0.363	2	2	2	2	0	0	43.3	200	5.7	4.94	0	1	0	0	1
1221	2	59	5	1		1	1	2	2	1	0	23.7	1.21	11.7	6.83	1	0	1	0	0
1222	2	67	0	1	21.56	2	1	2	2	0	0		25.06	6.5	11.82		0	0	1	1
1223	2	65	3	999	0.928	1	1	2	2	1	1	30.1	41.78	12	11.76	1	0	1	1	1
1224	2	81	2	1		2	1	2	2	0	0	30.8	48	9.6	11.72	1	0	1	1	0
1225	2	81	0	1		2	1	2	2	0	1	29	10.7	4.4	10.46	1	0	0	1	0
1226	2	64	0	0		2	1	2	2	0	0	34.5		6.5	8.01	0		0	0	0
1227	2	60	0	1	0.145	2	1	2	2	1	0	42.3	6.88	7.2	7.83	0	0	0	0	0
1228	2	56	0	1	0.055	2	1	2	2	0	0		0.8	6	5.46		0	0	0	0
1229	2	86	0	1		2	1	2	2	1	0	36.5	3.8	6.8	6.19	0	0	0	0	0
1230	1	58	5	1		2	1	2	2	0	0	41.5	0.99		6.82	0	0		0	0
1231	1	59	5	0		1	2	2	2	0	0	41.5	7.53	9.3	8.51	0	0	1	1	0
1232	1	72	0	1		2	1	2	2	0	0	38.1	5.5	6.6	7.78	0	0	0	0	0
1233	1	65	0	0	0.096	2	1	2	2	0	0		17.5	7.6	5.37		0	0	0	0
1234	1	61	0	0	1.45	2	2	2	2	0	0	35.1	167.3	4.8	12.33	0	1	0	1	0
1235	1	72	0	1		2	2	2	2	0	0	39.6	57.65		12.42	0	1		1	0
1236	1	76	0	1		2	2	2	2	0	0	38.5	61.3	7.1	16.08	0	1	0	1	0
1237	1	77	2	1		2	2	2	2	0	0	41	77	7.1	14.78	0	1	0	1	0
1238	2	93	0	0		2	2	2	2	0	1	36.1	53		11.11	0	0		1	0
1239	1	92	0	0	0.121	2	1	1	2	0	0	35.3	0.5	7.4	2.47	0	0	0	0	1
1240	1	78	0	1	0.361	2	1	2	2	0	0		46.13	5.7	15.38		0	0	1	0
1241	2	81	0	1	0.082	1	1	2	2	1	1	42.4	16.88	9.2	7.12	0	0	1	0	0
1242	2	84	0	1		1	1	2	2	1	1	38.9			6.36	0			0	0
1243	2	84	0	1	0.064	1	1	2	2	1	1	37	6.5		4.57	0	0		0	0
1244	2	66	5	0		2	1	2	2	0	0	36.2	1.45	6.6	16.64	0	0	0	1	0
1245	2	74	0	0		2	1	2	2	0	0	49	37.38	6.8	7.8	0	0	0	0	0
1246	1	63	0	1		2	1	2	2	1	0	41.2	1.5	6	6.57	0	0	0	0	0
1247	2	90	0	1	0.782	2	2	2	2	1	0	33.5	195.5	6	12.72	1	1	0	1	0
1248	2	80	0	0	37.26	2	1	2	2	0	0	32.2	137.5	6.2	19.5	1	1	0	1	0
1249	2	79	0	1	1.38	2	1	2	2	0	0	36.1	49.8		13.33	0	0		1	1
1250	2	89	0	1		2	1	2	2	1	0	40.1	1.1	6.6	7.72	0	0	0	0	0
1251	2	65	0	1	0.061	2	1	1	2	0	1	29.1	6.9	5.9	4.73	1	0	0	0	0
1252	1	76	5	0	0.213	2	2	2	2	0	0		53.34	12.7	6.02		0	1	0	0
1253	2	77	2	1		2	1	2	2	0	0				3.93				0	0
1254	2	67	2	1	1.17	2	2	2	2	0	0		166.2	6.7	12.82		1	0	1	0
1255	1	58	0	0	3.83	2	2	2	2	0	0	34.7	200		13.57	0	1		1	1
1256	2	86	0	1		2	1	2	2	0	0		2.9	9.1	11.71		0	1	1	0
1257	2	76	0	1	1.01	1	1	2	1	1	0		19.22		7.43		0		0	0
1258	1	74	0	1	0.041	2	1	2	2	1	0			5.5	6			0	0	0
1259	2	55	0	0		2	1	2	2	0	0	42.1	2.3	9	7.5	0	0	1	0	0
1260	1	71	5	1	0.242	1	1	2	2	1	0	33.4	102.7	7.9	8.37	1	1	0	0	0
1261	2	58	0	1	0.254	2	2	2	2	0	0	37.5	78.5		10.56	0	1		1	0
1262	1	77	0	1		2	2	2	2	0	0	35.7	4.8		9.09	0	0		1	0
1263	1	77	4	1	0.138	2	2	2	2	0	0		100.7		11.89		1		1	0
1264	2	61	4	1	5.51	2	2	2	2	1	0	36.6	63.47		6.15	0	1		0	0
1265	2	64	0	1		2	1	2	2	1	0	38.6	27.1	8	5.96	0	0	0	0	0
1266	1	86	5	0	0.125	2	1	2	2	0	0	30.8	95.4	7.6	20.14	1	1	0	1	0
1267	1	59	5	0	3.28	2	1	2	2	0	0	35.7	54.74	9	10.22	0	0	1	1	0
1268	1	60	0	1	0.841	2	1	2	2	0	0	47.9	200	6.4	7.45	0	1	0	0	0
1269	1	61	0	1		2	1	2	2	0	0	41.7	3.68	7	6.63	0	0	0	0	0
1270	1	62	0	1	3.58	2	1	2	2	0	0	37.5	47.57	6.1	14.02	0	0	0	1	0
1271	2	32	0	1	0.032	2	2	2	2	0	0	36.7	68.6		9.96	0	1		1	0
1272	2	89	0	0	0.027	2	1	2	2	0	0	44.2	0.71	6.4	8.63	0	0	0	1	0
1273	2	51	0	1	100	2	1	2	2	0	0	31.2	168.1	6.5	11.78	1	1	0	1	1
1274	2	21	0	1	5.97	2	2	2	2	0	0	31.1	200	5.4	22.92	1	1	0	1	1
1275	2	55	5	1		1	2	2	2	0	0	39.1	0.91	8.3	7.55	0	0	0	0	0
1276	1	83	0	0		2	1	2	2	1	0									0
1277	1	86	0	1		2	2	2	2	1	0	36.9		7.3	8.74	0		0	1	0
1278	1	87	4	1	0.09	2	1	2	2	1	0	35.6	2.4	9.8	9.04	0	0	1	1	0
1279	1	87	4	1	0.527	2	1	2	2	1	1		106.13		10.91		1		1	0
1280	2	57	0	1	0.035	2	1	1	2	0	0			6	15.65			0	1	0
1281	2	53	3	0		1	1	2	2	0	0	40.8	1.23	10.4	8.27	0	0	1	0	0
1282	2	54	3	1	0.04	1	1	2	2	1	1	39.3	16.5	9.7	14.63	0	0	1	1	0
1283	1	51	0	0	0.082	2	1	2	2	0	0	34	0.8		4.15	1	0		0	0
1284	2	76	3	0	0.049	1	1	1	2	0	0	29	60.68	9.6	16.73	1	1	1	1	0
1285	1	49	0	1		2	1	2	2	0	0			6.3	4.64			0	0	0
1286	2	64	4	1		2	1	2	2	0	0	36.6	13.57	11.6	30	0	0	1	1	0
1287	2	70	0	0		1	1	2	2	0	0	32.6	26.7	7.3	4.71	1	0	0	0	0
1288	2	72	0	1	0.02	1	1	2	2	1	1	37.9	1.44	6.6	4.34	0	0	0	0	1
1289	1	75	4	1	0.521	2	1	2	2	1	0	30	77.47	6.9	30.43	1	1	0	1	0
1290	1	69	0	1	0.276	2	1	2	1	0	0	25.6	53.99	6.7	6.27	1	0	0	0	0
1291	2	80	5	1	0.414	1	1	2	1	0	0	23.6	48.77	14.7	6.55	1	0	1	0	0
1292	2	69	5	1	0.125	2	1	2	2	0	0	42.7	3	7	5.04	0	0	0	0	0
1293	2	81	0	1		2	1	2	2	0	0	41.4			4.73	0			0	0
1294	2	81	0	1	0.404	2	1	1	1	0	0		108.82		14.92		1		1	0
1295	2	82	0	1		2	1	2	2	0	1	34.8	9.3		11.34	0	0		1	0
1296	2	79	0	1	1.02	2	1	2	2	0	0	28.9	53.17		2.53	1	0		0	0
1297	2	76	0	1	0.711	2	1	1	2	0	0		18.67	6.4	4.75		0	0	0	0
1298	1	64	4	1		2	1	2	2	1	0	34.5	4.6		10.06	0	0		1	0
1299	1	86	5	1	0.145	1	1	1	2	0	0		2.4	12.8	8.16		0	1	0	0
1300	1	86	5	0	0.135	1	1	1	2	0	0		2.1	10.8	8.63		0	1	1	0
1301	2	84	5	1		2	1	2	2	1	1	32.6	1.16	10.7	9.66	1	0	1	1	0
1302	2	76	0	1	15.32	2	2	1	2	1	0		1.73	6.3	8.56		0	0	1	1
1303	2	86	0	1		2	1	2	2	0	0									0
1304	2	86	0	1		2	1	2	2	0	0	34.5	2.9		8.99	0	0		1	0
1305	2	87	0	1		1	1	2	2	0	0	34.5	21.07		8.75	0	0		1	0
1306	2	87	3	1		1	1	2	2	0	0	35.7	6.74		6.01	0	0		0	0
1307	2	87	2	1		1	1	2	2	0	0									0
1308	2	87	0	1		1	1	2	2	0	0	34.5	4.44		9.69	0	0		1	0
1309	2	64	0	1		2	1	2	2	0	1	36.5	16.2		3.49	0	0		0	0
1310	2	65	0	0		2	1	1	2	0	0		6.4	7.5	1.88		0	0	0	0
1311	2	60	0	1		2	2	2	2	0	0			6.7	4.92			0	0	0
1312	1	91	3	1		2	2	1	2	0	0	35.8	0.9	7.8	5.39	0	0	0	0	0
1313	1	69	1	1		2	1	2	2	0	0	42.4	4.8	6.8	6.48	0	0	0	0	0
1314	1	68	0	0		2	1	2	2	0	0	30.8	85.7	6.5	6.96	1	1	0	0	0
1315	2	68	0	1		2	1	2	2	0	0	25.9	41.06	6.6	19.74	1	0	0	1	0
1316	2	68	0	1	0.307	2	1	2	2	0	0	26.4	126.1		20.12	1	1		1	0
1317	2	69	0	1	1.46	2	1	2	2	1	1	25.5	191.2		18.83	1	1		1	1
1318	2	83	0	1		1	1	2	2	1	0	43	1.3	5.4	5.79	0	0	0	0	0
1319	2	84	0	1		2	1	2	2	1	0	37.7	44.9	6.7	7.78	0	0	0	0	0
1320	1	68	1	1		2	2	2	2	0	0	38.1		7.9		0		0		0
1321	2	78	0	1	0.103	2	1	2	2	0	0		1.5	6.1	10.55		0	0	1	0
1322	2	28	0	1	1.6	2	2	2	2	0	0	25.2	102.2	5	11.83	1	1	0	1	1
1323	2	53	4	1		2	2	2	2	0	1	34.2	1.5		9.02	1	0		1	0
1324	2	54	0	1		2	2	2	2	0	1	33.7	0.9	10.9	8.06	1	0	1	0	0
1325	2	58	5	1		2	2	2	2	0	1			8.5	11.08			1	1	0
1326	2	76	0	1	0.334	2	1	2	2	1	0			6	9.09			0	1	0
1327	1	73	5	0	0.145	2	1	1	2	0	0	23.8	144.12	12.1	7.8	1	1	1	0	0
1328	1	70	0	1	0.968	2	2	1	2	0	0	32.5	122.4	6.4	15.7	1	1	0	1	0
1329	2	71	0	1	55.48	2	1	2	2	0	0		111.25	9.3	18.96		1	1	1	1
1330	2	67	2	1	0.146	2	1	2	1	0	0	38.2	39.7	7.7	15.95	0	0	0	1	0
1331	2	58	0	1		1	2	2	2	0	0	37.7	7.18	10.2	6.93	0	0	1	0	0
1332	2	67	0	1	2.6	2	2	2	2	0	0	31.2	0.8	6.4	4.48	1	0	0	0	1
1333	1	61	0	1		2	1	2	2	0	0	39.9	20.27	8.6	9.82	0	0	1	1	0
1334	1	84	0	1	0.062	2	1	2	2	0	0	33.6	93.5	7.4	10.83	1	1	0	1	0
1335	1	44	0	1	0.347	2	1	2	2	0	0	30.6	175.48	9.2	12.6	1	1	1	1	0
1336	2	70	2	0		2	2	2	2	0	0	37.5	6.58		7.29	0	0		0	0
1337	2	61	2	1		1	1	2	2	0	0	38.5	31.9	9.9	8.11	0	0	1	0	0
1338	1	82	0	1	0.419	2	2	2	2	0	0	28.3	139	6.2	13.13	1	1	0	1	0
1339	2	74	5	1	0.283	1	1	2	2	0	0	36.1	106.25		14.46	0	1		1	0
1340	1	69	3	1	0.092	1	2	2	2	0	0	26.5	9.39	9.2	10.15	1	0	1	1	0
1341	2	55	0	1		2	2	2	2	0	0		0.5		5.39		0		0	0
1342	2	80	4	1	15.97	2	2	1	2	0	0	27.4	163.54	10.8	10.99	1	1	1	1	0
1343	2	61	0	1		2	2	2	2	0	0	39		5.7	6.57	0		0	0	0
1344	2	83	5	1	5	1	1	2	2	0	0		50.79	10.7	14.48		0	1	1	0
1345	2	48	5	0	0.573	2	2	2	2	0	0	27.1	172.4	9.4	10.74	1	1	1	1	0
1346	2	65	0	1		2	1	2	2	0	0	42.2			5.53	0			0	0
1347	2	53	0	1	42.83	2	2	2	2	0	1	22.3	65.9		13.62	1	1		1	1
1348	2	68	0	1		2	2	2	2	0	0	36.7	9.2	10.5	5.68	0	0	1	0	0
1349	2	82	4	1	4.98	2	1	2	2	0	0	35.4	9.9	7	11.2	0	0	0	1	0
1350	2	63	0	1		2	1	2	2	0	0	43.7	0.17	5	5.23	0	0	0	0	0
1351	2	67	0	0	0.127	2	2	2	2	0	0	29.5	3.5	5.7	5.93	1	0	0	0	0
1352	1	68	0	1	0.704	2	1	2	2	0	1	39.2	44.61	5.9	16.07	0	0	0	1	0
1353	1	88	0	1		2	1	2	2	1	0	34.5	13.4	6.4	10.93	0	0	0	1	0
1354	1	89	999	999	0.048	2	1	2	2	1	0	35	6.4	5.5	7.87	0	0	0	0	0
1355	1	89	0	1		2	1	2	1	1	0	32.7	4.42		9.2	1	0		1	0
1356	1	69	0	0		2	2	2	2	0	0	47		5.7	6.25	0		0	0	0
1357	1	59	0	1	1.62	2	2	2	2	0	0	35.9	183.87	7.4	10.54	0	1	0	1	0
1358	2	69	2	1	35.3	2	2	2	2	0	0		210.4	6.4	13.43		1	0	1	1
1359	2	60	5	1	4.02	1	2	2	2	0	0	29.1	200	11.4	13.05	1	1	1	1	0
1360	2	61	0	1		2	1	1	2	0	0	41.3	6.3	7.3	4.25	0	0	0	0	0
1361	2	62	0	1	12.25	2	1	1	2	0	0	33.6	141.3	7.9	3.79	1	1	0	0	1
1362	2	62	5	1	0.071	2	1	1	2	0	1	42.8	0.5		4.96	0	0		0	0
1363	1	60	5	0		2	1	2	2	0	0	41.1	27.84	14.5	5.68	0	0	1	0	0
1364	2	83	2	0	0.712	2	1	2	2	0	0	36	117.1		5.83	0	1		0	0
1365	2	86	0	1		2	1	1	2	0	0	42.8		6.3	7.03	0		0	0	0
1366	2	87	0	1		1	1	1	2	0	0		1.56	7.1	4.43		0	0	0	0
1367	2	79	2	1	0.064	2	1	1	2	0	1				11.84				1	0
1368	1	66	3	0		2	1	2	2	1	0	38.3	0.5	8	6.19	0	0	0	0	0
1369	1	67	3	1	1.68	2	1	2	2	1	0	34	167.4	8.2	7.7	1	1	0	0	0
1370	1	67	0	1	0.431	2	1	2	2	1	0	35.9	75.9		6.26	0	1		0	0
1371	2	82	0	0		1	1	2	2	0	0	36.3	46.49	7.1	7.45	0	0	0	0	0
1372	1	76	0	1		2	1	1	2	1	0	27.2	54.8	6.3	8.33	1	0	0	0	0
1373	1	65	3	1	0.561	2	1	2	2	1	0		153.5	5.7	23.98		1	0	1	0
1374	2	66	4	0	0.032	2	1	2	2	0	0		2.1	7.1	9.56		0	0	1	0
1375	2	67	1	1		2	1	2	2	0	0									0
1376	2	68	1	1		1	1	2	2	0	0	46.4	4.9	8.6	9	0	0	1	1	0
1377	2	86	5	0	0.075	2	1	2	2	1	1	30.2	68.5	7.9	12.39	1	1	0	1	0
1378	2	66	0	1		2	2	2	2	0	0	34.3	13.53	6.2	7.35	1	0	0	0	0
1379	2	72	4	1		1	2	2	2	0	0		1.7	8.7	5.48		0	1	0	0
1380	2	23	0	0	2.83	2	2	2	2	0	1	35.2	200		21.69	0	1		1	0
1381	1	75	0	1	0.117	2	1	1	2	0	0		43	6.3	10.14		0	0	1	0
1382	2	55	3	1	0.198	2	1	2	2	0	0	32.5	167.8	7.3	6.5	1	1	0	0	0
1383	2	70	2	1	0.02	2	1	2	2	1	0	39.7	1.6	11.3	6.26	0	0	1	0	0
1384	2	72	0	1	0.062	2	1	2	2	1	0	38.7	0.5	7.4	6.51	0	0	0	0	0
1385	2	70	4	999		2	2	2	2	0	0	31.4	143.6		7.07	1	1		0	1
1386	2	80	0	0	0.02	2	1	2	2	1	0		1	6.6	7.02		0	0	0	0
1387	1	71	4	0		2	1	2	2	0	0	44.1	2.9	6.3	6.77	0	0	0	0	0
1388	2	72	4	1	0.25	1	1	1	2	0	1	39.5	56.1	7.4	15.16	0	1	0	1	1
1389	2	84	2	1		2	1	2	2	0	1	37.1		7	9.64	0		0	1	0
1390	2	87	0	1	0.301	2	2	2	2	0	0	31.8	1		1.25	1	0		0	1
1391	2	88	5	1	0.123	1	2	1	2	0	0		31.75	9.2	7.88		0	1	0	0
1392	1	54	0	1		2	2	2	2	0	0	42	11.7	5.2	14.56	0	0	0	1	0
1393	2	66	0	1	48.23	2	1	2	2	0	0	37.7	91.1	8.7	5.63	0	1	1	0	0
1394	2	31	5	0	25.6	2	2	2	2	0	0		212.12	12	17.56		1	1	1	1
1395	1	69	1	1		2	1	2	2	0	0	31	61.39	6.7	8.68	1	1	0	1	0
1396	2	52	0	0	0.09	2	2	2	2	0	1	37.9	44.44		5.49	0	0		0	0
1397	1	79	0	1	0.229	2	2	2	2	0	1	33.1	98.74	7.4	13.1	1	1	0	1	0
1398	1	66	0	0	0.058	2	1	2	2	1	0	43.8	2.97	6	15.79	0	0	0	1	0
1399	1	66	4	1		2	1	2	2	0	0	42	1.7	6.5	5.34	0	0	0	0	0
1400	2	36	4	1	1.23	2	2	2	2	0	1	35.4	157.59	11.7	28.24	0	1	1	1	1
1401	1	47	5	1	15.29	1	2	2	2	0	0		147.8	13.1	26.43		1	1	1	0
1402	1	68	0	0	0.127	2	2	2	2	0	0			7.4	12.07			0	1	0
1403	2	66	0	1		2	1	1	2	0	0	32.3	5.69	9.4	6.22	1	0	1	0	0
1404	2	47	0	1	0.378	2	2	2	2	0	0	23.1	145	13.5	16.83	1	1	1	1	0
1405	1	54	0	1	0.02	2	2	1	2	0	0	39.1	17.64		9.45	0	0		1	0
1406	1	67	0	0	0.956	2	2	2	2	0	0	30.2	200		11.26	1	1		1	0
1407	2	84	0	1	1.38	2	1	1	2	0	1	22.3	174.15	6.9	6.75	1	1	0	0	0
1408	2	74	4	1	0.167	1	2	1	2	0	0	32.9	56.38	11.6	7.71	1	1	1	0	1
1409	1	68	5	0	0.615	2	2	2	1	0	0	30.6	3.3	17.2	12.93	1	0	1	1	0
1410	2	57	5	1	1.86	2	2	2	2	0	0		182.99	8.4	21.56		1	1	1	1
1411	2	73	0	999		1	2	2	2	0	0		24.2	8.8	5.41		0	1	0	0
1412	2	80	5	1		1	1	2	2	0	0	34.6	8.8	10.5	9.58	0	0	1	1	0
1413	2	80	0	1		1	1	2	2	0	0	34.6	8.8		9.58	0	0		1	0
1414	2	80	0	1	0.075	1	1	2	2	0	0	30.7	2.04		10.37	1	0		1	0
1415	2	70	0	0	0.208	2	1	2	2	0	0	41.1	72.72	10.1	5.4	0	1	1	0	0
1416	2	82	2	1	2.68	1	1	2	2	0	0		101.2	7.1	9.33		1	0	1	1
1417	2	50	0	1	0.06	2	2	2	2	0	0	20.6	1.8		6.3	1	0		0	0
1418	2	64	0	1	0.023	1	1	2	2	0	0	38.3	3.5	6.5	6.25	0	0	0	0	0
1419	1	54	5	0		2	1	2	1	0	0	43	0.92	8.3	11.1	0	0	0	1	0
1420	2	44	5	0		2	1	2	2	0	0	42.8	3.04	9.1	14.86	0	0	1	1	0
1421	2	94	0	1		2	1	2	2	0	0	33.6		8.5	6.77	1		1	0	0
1422	2	69	0	0	0.081	2	1	2	2	0	0		6		6.94		0		0	0
1423	2	69	0	1		2	1	2	2	1	0		1.33	6.4	8.46		0	0	0	0
1424	2	66	3	1		1	2	2	2	0	0	28.2	87.6		11.56	1	1		1	0
1425	2	66	0	1		1	2	2	2	0	0	28.6	31.3	4.5	5.25	1	0	0	0	0
1426	1	71	4	1		2	2	2	2	0	0	28.7			22.27	1			1	0
1427	2	80	0	0	0.104	2	1	2	1	1	0		4.62	7.1	10.38		0	0	1	0
1428	2	68	0	1		1	1	2	2	0	0	34.9	28.54	5.8	6.49	0	0	0	0	0
1429	1	76	0	1		2	2	2	2	0	0	35.8	17.51		7.61	0	0		0	0
1430	2	81	0	1	0.031	2	1	2	2	0	0	44.1	6.3	5.5	5.83	0	0	0	0	0
1431	2	59	5	1	5.06	1	2	2	2	0	1		231.38	12.8	15.54		1	1	1	1
1432	1	95	0	1	2.02	2	2	2	2	0	0	30.5	133.85	7.1	12.45	1	1	0	1	1
1433	1	54	0	1	0.035	2	2	2	2	0	0	40.2	12.42	6.7	6.47	0	0	0	0	0
1434	1	70	0	0	0.181	2	2	2	2	0	0	35.1	56.3	6.4	8.29	0	1	0	0	0
1435	2	62	3	1	2.2	2	2	1	2	0	0		117.65	5.6	15.33		1	0	1	1
1436	2	81	0	1	0.088	2	1	2	1	0	0	39.3		7.6	8.74	0		0	1	0
1437	2	77	5	999	5.74	2	2	2	2	0	0	27.8	100.4	10.5	9.04	1	1	1	1	1
1438	1	63	0	1		2	2	2	2	0	0	40	14.2		4.64	0	0		0	0
1439	1	83	0	0	0.583	2	1	2	2	1	1		57.56	6.5	19.89		1	0	1	0
1440	1	83	0	1	0.814	2	1	2	2	1	1		213.62	4.9	12.04		1	0	1	0
1441	2	78	0	1	0.02	2	1	2	2	1	0	36.6	1	6.9	3.94	0	0	0	0	0
1442	2	72	4	1	11.67	2	1	2	2	0	1	31.4	200	9.5	11.65	1	1	1	1	1
1443	2	73	0	0	0.592	2	1	2	2	0	1	29.9	4.5	10.2	2.1	1	0	1	0	1
1444	1	65	0	1	0.072	2	1	2	2	0	0	33.5	28.92		12.58	1	0		1	0
1445	2	74	2	1		2	2	2	2	0	0	37.1	0.5	8.8	6.89	0	0	1	0	0
1446	1	56	0	1		2	1	2	2	1	0	39.3	0.5	6.2	5.6	0	0	0	0	0
1447	2	51	2	0		1	1	2	2	0	0			9.7	4.73			1	0	0
1448	2	77	0	0	1.16	2	1	2	2	0	0		2.28	5.5	11.87		0	0	1	1
1449	2	79	0	1		2	2	2	2	1	0	33.6	2.31		5.4	1	0		0	0
1450	2	80	0	1	0.398	2	2	2	2	0	0	25.8	22.48	5.4	9.43	1	0	0	1	0
1451	2	83	0	0	0.115	2	1	2	2	1	0	31.7	70.8	7.4	8.81	1	1	0	1	0
1452	2	49	2	1	1.52	2	2	2	2	0	0	31.9	200		17.9	1	1		1	0
1453	2	49	1	1	5.86	2	2	2	2	0	0	35.5	94.2	6.2	21.37	0	1	0	1	0
1454	2	49	0	1	0.376	2	2	2	2	0	0	34.1	94		5.38	1	1		0	0
1455	2	84	5	1	33.49	2	1	2	2	0	0	25.9	200	12.1	11.85	1	1	1	1	1
1456	2	76	4	1	0.036	2	1	1	2	0	0			8.8	9.08			1	1	0
1457	1	81	0	1	0.217	2	1	1	2	1	0	35.4	14.3		8.65	0	0		1	0
1458	1	82	1	1	0.787	2	1	1	2	1	0	37.1	3.5		12.39	0	0		1	0
1459	1	82	0	1	0.238	2	1	1	2	1	0	39.5	79.9	7.5	11.03	0	1	0	1	0
1460	1	82	0	1	0.104	1	1	1	2	1	0	43.2	114.1	8.2	12.36	0	1	0	1	0
1461	1	83	2	1	0.099	2	1	1	2	1	0	34.9	90.89	8.3	10.15	0	1	0	1	0
1462	2	81	0	1		2	1	2	2	0	1	38.7	4.6		7.69	0	0		0	0
1463	1	78	0	1		2	2	1	2	1	0	40.9			7.67	0			0	0
1464	1	79	0	0		2	2	1	2	1	0	38.9			6.18	0			0	0
1465	2	83	0	0		2	1	2	2	0	0	35.7		5.7	7.04	0		0	0	0
1466	1	83	0	1		2	1	2	2	0	0	32	47.1	7.4	9.16	1	0	0	1	0
1467	1	83	0	1	0.094	2	1	2	2	0	0	33.8	116.2		8.8	1	1		1	0
1468	2	81	4	1		2	1	2	2	1	0	37.6	2.3	8.8	7.86	0	0	1	0	0
1469	2	82	0	0		2	1	2	2	1	0	39.5			18.59	0			1	0
1470	2	62	0	1	0.036	2	1	2	2	1	0		0.5	8.2	6.95		0	0	0	0
1471	1	73	3	1	2.2	1	1	1	1	1	0		187.31	9.9	23.1		1	1	1	1
1472	1	73	0	1	0.883	1	1	2	2	1	1		73.24	6.5	11.83		1	0	1	0
1473	1	48	3	0	0.087	2	1	2	2	0	0	43	53.3	7	14.27	0	0	0	1	0
1474	1	71	0	0	0.055	2	2	2	2	0	0	32.7	1.01	6	4.16	1	0	0	0	1
1475	1	88	0	0	0.202	2	1	1	2	0	0	45.9	56.16		9.41	0	1		1	0
1476	1	92	0	1	0.292	2	1	1	2	1	0	33.4	27.2		13.64	1	0		1	1
1477	2	49	5	1	2.4	1	2	2	2	0	0	37.4	1.82	7.9	10.38	0	0	0	1	0
1478	2	61	0	1	0.757	2	1	2	2	0	0	38	62.16	8.4	32.08	0	1	1	1	1
1479	2	73	2	1	0.127	2	1	2	1	1	0	27.3	67.95	6.2	7.46	1	1	0	0	0
1480	1	78	0	1		2	1	1	2	0	0	37.6		12	10.88	0		1	1	0
1481	2	54	0	0		2	1	2	2	0	0	42	2.52	6.9	5.25	0	0	0	0	0
1482	1	66	4	999	0.327	1	1	2	2	0	0		0.5	5.6	13.54		0	0	1	0
1483	1	82	0	0		1	2	2	2	0	0	37.2	2.3	9.9		0	0	1		0
1484	2	62	0	1		2	2	2	2	0	0	39.1		10.7	6.68	0		1	0	0
1485	2	75	0	1	0.103	2	1	2	2	0	0	29.6	62.1	8.4	13.47	1	1	1	1	0
1486	2	21	5	999		2	2	2	2	0	0	30.7	87.8	11.2	13.76	1	1	1	1	0
1487	1	86	0	1	0.338	2	1	2	2	0	1	37	114.1		9.48	0	1		1	0
1488	2	74	5	1		2	1	2	2	1	0		1.97	8.7	6.31		0	1	0	0
1489	2	86	0	1		2	1	1	2	0	0	43			7.78	0			0	1
1490	2	65	0	0		2	1	2	2	0	0	42.3	5.8	6.2		0	0	0		0
1491	2	66	5	1	5.15	2	1	2	2	0	0	34.9	99.95	7.6	11.82	0	1	0	1	0
1492	2	67	0	0	0.176	2	1	2	2	0	0	33.9	77.83	6.6	17.37	1	1	0	1	0
1493	2	68	0	1	0.335	2	1	2	2	0	0		13.5	6.4	17.44		0	0	1	0
1494	2	69	3	0	0.035	2	1	2	2	0	0			6.6	12.31			0	1	0
1495	2	68	5	1	0.184	1	1	2	2	0	0	35.7	129.67	10.8	10.04	0	1	1	1	0
1496	1	52	2	1		1	2	2	2	0	0	41.7	17.57	7	4.78	0	0	0	0	0
1497	1	73	3	0	0.163	2	1	2	2	0	0	39.6	33.75	10.6	4.02	0	0	1	0	0
1498	2	85	0	1	9.33	2	2	2	1	0	0	38.4	165.3	6.4	18.83	0	1	0	1	1
1499	1	85	5	1		2	1	1	2	0	1				7.86				0	0
1500	2	82	3	1		2	1	2	2	1	0	36.5	0.54	8	3.95	0	0	0	0	0
1501	2	86	3	1		2	1	2	2	1	0	39.6	6.3	9.1	9.54	0	0	1	1	0
1502	2	41	0	1	0.025	2	1	2	2	0	0	32.9	1.18		7.17	1	0		0	0
1503	2	41	0	0	0.041	2	1	2	2	0	0	43	27.26		7.42	0	0		0	0
1504	2	61	5	1	0.02	2	1	2	2	0	0		3.7	8.9	3.68		0	1	0	0
1505	2	56	1	0	0.343	2	1	2	2	0	0				5.76				0	0
1506	1	77	0	0	2.55	2	2	2	2	0	0		210.45	6.1	17.52		1	0	1	1
1507	1	77	999	999		2	2	2	2	0	0				5.92				0	0
1508	1	67	0	1		2	2	1	2	0	0	33.2			3.34	1			0	0
1509	2	74	0	1		2	1	2	2	0	0	43.1	21.46		7.54	0	0		0	0
1510	2	61	0	1		1	1	2	2	0	0	38.3			7.02	0			0	0
1511	2	61	0	1		2	1	2	2	0	0									0
1512	2	62	0	1		2	1	2	2	0	0		52.04		10.56		0		1	0
1513	2	62	0	1	0.235	2	1	2	2	0	0		29.27	6.4	7.9		0	0	0	0
1514	2	62	0	1	0.247	2	1	2	2	0	0	29.3	5.76	6.4	8.05	1	0	0	0	0
1515	2	62	1	1		2	1	2	2	0	0			7.4	10.4			0	1	0
1516	2	63	0	1	0.101	2	1	2	2	0	1	29.4	20.49		6.02	1	0		0	0
1517	2	63	0	1	0.076	2	1	2	2	0	0	30.7	41.62		7.42	1	0		0	0
1518	2	88	5	1	21.78	2	1	2	2	0	0		140.09	9.6	11.91		1	1	1	1
1519	1	65	1	1		2	1	2	2	0	0	38.1	26.2	4.4	4.59	0	0	0	0	0
1520	1	65	0	1	0.297	2	1	2	2	0	0	35.9	39.3	5.7	8.41	0	0	0	0	0
1521	1	76	0	999	0.118	1	1	2	2	0	1				8.05				0	0
1522	2	57	0	0	37.44	2	1	2	2	0	1	27.3	159.6	7.2	8.97	1	1	0	1	0
1523	2	81	2	1	4.84	2	1	2	1	0	0	32.8	203.07	11.3	10.2	1	1	1	1	0
1524	2	82	0	0	0.13	1	1	2	1	0	0	26.3	136.95		12.52	1	1		1	0
1525	1	86	3	1	0.098	2	2	1	2	0	0		48.9	7.4	14.93		0	0	1	0
1526	1	81	5	1	0.388	2	1	2	1	0	0	32.6	157.77	7.7	22	1	1	0	1	1
1527	1	81	0	1		2	1	2	2	0	0	39.7	21.6	7.1	6	0	0	0	0	0
1528	2	50	5	1	7.27	1	2	2	2	0	0		106.45	10.5	10.25		1	1	1	1
1529	2	86	999	999		2	1	2	2	0	0	35.9	4.77		7.88	0	0		0	0
1530	1	77	0	1	1.03	2	2	2	2	1	0	33.9	202	6.7	13.69	1	1	0	1	1
1531	1	77	0	1	0.056	2	2	2	2	1	0	36.2	8.1	6.5	4.33	0	0	0	0	0
1532	1	77	0	1		2	2	2	2	1	0	47.1	2.3	6.7	4.95	0	0	0	0	0
1533	1	77	0	1	0.1	2	2	2	2	1	1	43.3	0.8	6.4	4.44	0	0	0	0	0
1534	2	89	2	1	0.82	2	1	2	2	1	0			8.6	16.18			1	1	1
1535	1	55	5	1	10.95	2	2	2	2	0	0		22.64		13.39		0		1	1
1536	2	85	0	0		2	2	2	2	0	0		0.5	5.2	5.23		0	0	0	0
1537	2	71	0	1		2	1	2	2	0	0	40.8		7.9	4.02	0		0	0	0
1538	2	86	0	1		2	1	2	2	1	0									0
1539	2	69	1	1	0.103	2	1	2	2	1	0		8.67	9	10.56		0	1	1	0
1540	2	42	0	1		2	2	2	2	0	1	37.7	50.03		10.72	0	0		1	1
1541	2	43	0	0	0.626	2	2	2	2	0	0	34.3	115.7		4.15	1	1		0	0
1542	2	43	0	1		2	2	2	2	0	0	43.6			5.34	0			0	0
1543	2	70	4	1	5.58	2	1	2	2	0	0		194.24	12.3	10.09		1	1	1	1
1544	2	53	0	1	100	2	2	2	2	0	1		258.23		5.58		1		0	1
1545	2	66	0	1	0.08	2	2	1	2	0	1		25.9		2.33		0		0	0
1546	2	81	0	0	0.074	2	2	2	2	1	0		17.17	7.2	8.84		0	0	1	0
1547	2	63	5	1		1	1	1	2	1	0	46.3	14.17	9.9	14.06	0	0	1	1	0
1548	2	67	4	0		1	1	1	2	1	0	38.7	10.1	9.7	10.55	0	0	1	1	0
1549	2	68	5	0	0.032	1	1	1	2	1	0	38	15.5	9.9	15.46	0	0	1	1	0
1550	2	69	999	999		2	1	1	2	1	0			8.4	14.2			1	1	0
1551	2	91	5	0		2	1	2	2	0	1	35.7	36.75	7.7	9.76	0	0	0	1	0
1552	1	73	0	1	0.543	1	1	2	2	0	0	37.5	74.66	5.7	5.88	0	1	0	0	0
1553	2	50	1	1	0.057	2	1	2	2	0	0	41.8	10.4	9.1	6.71	0	0	1	0	0
1554	2	56	4	1		2	2	2	2	0	0			11.3	6.56			1	0	0
1555	2	86	5	0	0.238	2	2	2	2	0	0		10.74	11.8	15.15		0	1	1	0
1556	2	51	5	0		2	1	2	2	0	0			11.5	7.16			1	0	0
1557	2	55	5	1		1	1	2	2	0	0	49.1	1.69	13.3	5.03	0	0	1	0	0
1558	1	54	0	0	0.102	2	1	2	2	0	0	37.3	8.05	7.1	5.83	0	0	0	0	0
1559	2	80	3	1	0.069	2	1	2	2	0	0	36.1	40.5	10	5.41	0	0	1	0	0
1560	1	66	4	0		2	1	1	2	0	1									0
1561	1	66	4	0	0.064	2	1	1	2	0	1		29.8		5.06		0		0	0
1562	1	66	2	1	0.05	2	1	1	2	0	0		5.4		10.57		0		1	0
1563	1	58	1	1	67.58	2	1	2	2	0	1	34.3	57.51	7.3	14.23	1	1	0	1	1
1564	2	69	0	0		2	1	2	2	0	0	40.5	2.93	7.4	6.23	0	0	0	0	0
1565	1	56	5	1	1.75	1	2	2	2	0	0			12.8	8.27			1	0	0
1566	2	77	0	1		2	1	2	2	0	0	30		5		1		0		0
1567	2	81	0	1		2	1	2	2	1	1	37.1	3.3	6.3	6.75	0	0	0	0	0
1568	2	79	0	1		2	2	2	2	0	0	41.1	1.21	6.4	5.9	0	0	0	0	0
1569	2	69	5	1	1.02	2	1	2	2	0	0		81.47	7.9	19.46		1	0	1	1
1570	2	59	2	1	0.069	1	1	2	2	0	0	41.9	12.33	7.1	16.23	0	0	0	1	0
1571	2	45	0	1		2	2	2	2	0	0	43.6	0.99	6.3	5.71	0	0	0	0	0
1572	2	75	0	1		2	1	2	2	0	0	35.9	58.2		10.06	0	1		1	0
1573	2	71	0	1		2	1	2	2	1	0	36.1	1.6	5.9	5.75	0	0	0	0	0
1574	2	72	0	1	0.02	2	1	2	2	1	0	43.7	1.8	5.7	5.93	0	0	0	0	0
1575	1	87	4	1		2	2	2	2	0	0	35		12.2	4.58	0		1	0	0
1576	2	79	4	1		2	1	2	2	1	0	42.5	3.41		5.44	0	0		0	0
1577	2	52	5	1		2	2	2	2	0	0	31.5		10.8	11.32	1		1	1	0
1578	2	59	5	0	2.51	1	1	2	2	0	0	34.1	7.2	10.6	4.07	1	0	1	0	0
1579	2	60	5	1		1	1	2	2	0	0	32.9	5		6.5	1	0		0	0
1580	1	57	3	1	2.03	2	2	2	2	0	1	28.2	43.33		4.64	1	0		0	1
1581	1	52	4	0	44.7	2	2	2	2	0	0	28.9	200	10.6	10.15	1	1	1	1	1
1582	2	73	0	1	0.124	2	2	2	2	0	1	35.1	45.8	6.1	6.85	0	0	0	0	0
1583	1	64	2	1		2	2	2	2	0	1	39.4		6.6	6.55	0		0	0	0
1584	1	64	0	1		2	2	2	2	0	0									0
1585	2	63	0	1	0.165	1	2	2	2	0	0			6.8	5.67			0	0	0
1586	2	79	2	1		2	1	2	2	0	0	39.2	5.49	10	8.55	0	0	1	1	0
1587	1	63	3	0	8.24	2	2	2	2	0	0		144.39	9.2	5.16		1	1	0	1
1588	2	54	5	1	0.029	1	2	2	2	0	0	34.3	1.1	11.5	5.79	1	0	1	0	0
1589	2	46	5	1		2	2	1	1	0	1		1	6.7	9.49		0	0	1	0
1590	2	67	0	1		2	2	1	2	0	0	36.1	10.2		3.3	0	0		0	0
1591	1	68	5	0		2	1	2	2	0	0	37	8.2	7.6	14.88	0	0	0	1	0
1592	1	55	2	0		2	1	1	2	0	0		1.72	6	5.8		0	0	0	0
1593	2	76	0	1	0.077	2	1	2	2	0	0	28.8	9.4	4.6	7.23	1	0	0	0	0
1594	2	76	0	1	0.02	2	1	2	1	0	0	28.1	22.4		6.05	1	0		0	0
1595	2	77	0	1	0.022	2	1	2	1	0	0	30.7	1.1	6.1	2.82	1	0	0	0	0
1596	2	62	0	1		2	2	2	2	0	0	37			11.2	0			1	0
1597	2	87	0	0	1.93	1	1	2	2	1	1	31	114.71	7.2	24.89	1	1	0	1	0
1598	1	59	0	1	0.514	2	1	2	2	0	0	34	59.5	5.6	4.5	1	1	0	0	0
1599	1	65	0	1		2	1	2	2	1	0	35.9	41.8	7.3	3.49	0	0	0	0	0
1600	1	65	0	1	0.176	2	1	2	2	1	0	34.8	45.4		8.17	0	0		0	0
1601	1	66	0	1	0.068	2	1	2	2	1	1	35.3	27.4		9.2	0	0		1	0
1602	1	66	0	0	0.099	2	1	2	2	1	1	35.7	21.4	6.8	9.96	0	0	0	1	0
1603	1	66	0	0	0.162	2	1	2	2	1	1	37.8	22	6.6	5.69	0	0	0	0	0
1604	1	68	3	1	0.082	2	1	2	2	1	0		6.06	7.4	8.51		0	0	1	0
1605	2	91	5	999	0.076	2	1	2	1	0	0		34.41	12.1	22.39		0	1	1	0
1606	2	81	0	1		2	1	2	2	1	0	37.4	10.5	5.9	9.22	0	0	0	1	0
1607	2	54	5	1	4.08	2	1	2	2	0	0	25.5	200		12.46	1	1		1	1
1608	2	70	5	0	2.12	2	2	2	2	0	1		142.39	5.9	14.44		1	0	1	0
1609	2	84	0	1		2	1	2	2	1	0	38.8	5.64	6.2	6.25	0	0	0	0	0
1610	2	54	0	1		1	1	2	2	0	0			8.8	5.19			1	0	0
1611	2	82	2	1	1.43	2	1	2	2	1	0	33.1	92.56	9.4	13.99	1	1	1	1	0
1612	1	58	5	0	0.565	2	2	2	2	0	0		153.55	7.9	9.5		1	0	1	0
1613	1	77	5	1		2	1	2	2	0	0	42.1	3.02		7.19	0	0		0	0
1614	1	77	0	1		2	1	2	2	0	0	41.1			6.41	0			0	0
1615	1	63	4	0		2	1	2	2	0	1	41.2		7.7	6.23	0		0	0	0
1616	2	55	2	0		1	1	2	2	0	0	39.1	4.05	10.3	6.78	0	0	1	0	0
1617	1	70	0	1	1.42	1	1	2	2	0	0		81.12	6.4	14.4		1	0	1	0
1618	2	77	0	1		2	1	2	2	1	0	35.6	12	6.2	4.98	0	0	0	0	0
1619	2	73	5	1		1	1	2	2	1	0	39.9	4	9.2	7.38	0	0	1	0	0
1620	2	81	0	1	1.2	2	1	2	2	0	0	35.6	23.64	9.2	20.59	0	0	1	1	0
1621	2	81	0	1	1.2	2	1	2	2	0	0	35.6	23.64	9.2	20.59	0	0	1	1	0
1622	2	76	2	1	4.21	2	2	2	2	0	0	31.8	156.3	9.6	9.3	1	1	1	1	1
1623	1	79	0	1	0.202	2	1	1	2	0	0	25	200	6.5	20.82	1	1	0	1	0
1624	2	52	2	1		2	1	2	2	1	1	37.7	19.45	9	7.87	0	0	1	0	0
1625	1	85	2	0	0.249	2	1	2	2	0	0	32.6	2.1		5.43	1	0		0	0
1626	1	85	4	1	0.086	2	1	2	2	0	0	30.9	5.5		5.7	1	0		0	0
1627	1	82	4	1		2	1	2	2	0	0	41.2	62.35		28.07	0	1		1	0
1628	1	51	5	0	0.06	2	2	2	2	0	0	39.8	109.3	9.1	6.33	0	1	1	0	0
1629	1	83	5	1	0.069	2	1	1	2	0	0	36	42.01	11.1	10.76	0	0	1	1	0
1630	1	83	5	1	0.069	2	1	1	2	0	0	36	42.01	11.1	10.76	0	0	1	1	0
1631	2	72	0	0		2	1	2	2	1	0	39.4	2.68	7.4	4.38	0	0	0	0	0
1632	2	77	0	1	0.073	1	1	1	2	1	0	37	3.5	8.1	7.32	0	0	0	0	0
1633	2	79	0	1		1	2	1	2	1	0		1.9	7.2	6.77		0	0	0	0
1634	2	91	5	1	0.711	2	1	2	1	0	0	30.4	200		12.91	1	1		1	0
1635	1	38	0	1	0.061	2	1	2	2	0	0	46.2	0.5	7.7	5.49	0	0	0	0	0
1636	2	65	0	0		2	1	2	2	0	0	26.1			3.9	1			0	0
1637	1	64	0	1	0.338	2	2	2	1	0	1	29.4	112.85	6	13.89	1	1	0	1	1
1638	2	81	5	1		2	2	2	2	1	0	36	2.4	9.7	12.58	0	0	1	1	0
1639	2	76	5	0	0.045	1	1	2	2	0	1	31.5	66.17	9.9	15.67	1	1	1	1	0
1640	1	76	0	1	0.171	2	1	2	1	0	0	30.4	6.3	5.8	8.48	1	0	0	0	0
1641	2	53	1	0		1	1	2	2	0	0	43.9	1.84	8.6	5.45	0	0	1	0	0
1642	2	80	0	1	0.212	2	1	2	2	0	0	29.5	126.99	6.1	9.82	1	1	0	1	1
1643	1	79	0	999	4.73	2	1	2	2	1	0	34.2	159.17		12.38	1	1		1	1
1644	1	68	4	1	0.023	2	1	2	2	0	0	39.7	1.71	9.5	4.83	0	0	1	0	0
1645	2	73	0	1	0.069	2	2	2	2	0	1	37.5	3.2	5.7	8.48	0	0	0	0	0
1646	2	64	3	999		2	2	2	2	0	0	29	62.46	8.4	15.56	1	1	1	1	0
1647	2	71	0	1		2	1	2	2	0	0		2.4		4.37		0		0	0
1648	2	71	0	0		2	1	2	2	0	0									0
1649	2	71	0	1		2	1	2	2	0	0		1.3		4.72		0		0	0
1650	1	59	5	1		2	1	2	2	0	0			6.1	6.2			0	0	0
1651	1	65	0	1		2	1	2	2	0	0	36.6		5.2	19.76	0		0	1	0
1652	2	74	0	0		2	2	2	2	0	0	39.4	3.58	8.2	7.68	0	0	0	0	0
1653	2	78	1	0	0.116	2	1	2	2	0	1	35.5	32.5		9.81	0	0		1	0
1654	2	78	1	0	0.048	2	1	2	2	0	1	35.5	30.3		7.3	0	0		0	0
1655	2	63	0	1	26.32	2	1	2	2	0	0		73.28	6.4	8.76		1	0	1	1
1656	1	78	0	1	2.64	2	1	2	2	0	0	36.2	133.36		14.33	0	1		1	0
1657	1	63	5	1	0.546	2	1	1	2	0	0		13.14		8.12		0		0	0
1658	1	66	0	1	0.329	2	1	2	2	0	0	40	26.6		5.93	0	0		0	0
1659	2	59	0	1		2	1	2	2	0	0	37.2		5.4	5.7	0		0	0	0
1660	1	72	0	1		2	1	2	2	0	0	36.2	10.9		23.21	0	0		1	1
1661	1	82	0	0	0.396	2	1	1	2	0	0				9.86				1	0
1662	2	56	0	1	1.22	2	2	2	2	0	0		27.09	6.4	11.14		0	0	1	0
1663	2	64	4	1	9.59	2	1	2	2	1	0	32.5	86.7		12.85	1	1		1	0
1664	2	79	5	0	2.46	2	1	2	2	0	0	34.3	9.49		14.06	1	0		1	1
1665	2	80	0	0		1	1	2	2	0	0	40.7	1.66	6.4	7.86	0	0	0	0	0
1666	2	84	0	1	0.186	2	1	2	2	0	0		3.16	5.8	17.38		0	0	1	0
1667	2	84	0	0	0.051	2	1	2	2	0	0	34.3	3.8	5.6	4.83	1	0	0	0	0
1668	2	84	0	1	0.054	2	1	2	2	0	0	38.7	15.7	5.5	8.65	0	0	0	1	0
1669	2	84	0	0	0.235	2	1	2	2	0	0	31.5	11.06	5.4	15.9	1	0	0	1	0
1670	2	84	0	0	0.038	2	1	2	2	0	0	35	1.1	5.6	5.64	0	0	0	0	0
1671	1	79	0	0		2	1	2	2	0	1	40.9		3.9	7.43	0		0	0	0
1672	1	82	0	1	0.444	2	1	1	2	0	0	35.3	61.24		14.03	0	1		1	0
1673	2	67	0	1	0.07	2	1	2	2	0	0		1.3		7.83		0		0	0
1674	2	76	0	0		1	1	2	2	1	0	45.4	2.4	5.4	7.77	0	0	0	0	0
1675	2	77	0	1	0.027	2	1	2	2	1	0	36.7	9	5.5	7.85	0	0	0	0	0
1676	2	77	0	1		2	1	2	2	1	0	42.7		5.2	5.57	0		0	0	0
1677	2	59	2	0		2	2	2	2	0	0	39.3	1.76	10.7	7.63	0	0	1	0	0
1678	2	51	0	1		2	2	2	2	0	1	31.7	8.3	6.8	8.14	1	0	0	0	0
1679	2	72	0	1		2	1	2	2	0	0			6.2				0		0
1680	2	83	0	1		2	1	2	2	0	0	28.8	200		9.37	1	1		1	0
1681	2	68	0	0		2	1	2	2	1	1	39.3	8.7		6.6	0	0		0	0
1682	1	68	5	1		2	1	2	2	0	0	36.5		7.3	7.93	0		0	0	0
1683	1	69	0	1	11.51	2	2	2	2	0	1	31.8	58.32		18.36	1	1		1	1
1684	2	59	0	0		2	1	2	2	0	0	50.5	6.2	8.3	3.35	0	0	0	0	0
1685	2	68	2	1	0.572	2	1	2	2	0	0	25.8	200	6.1	9.53	1	1	0	1	0
1686	2	81	0	1	0.416	2	1	2	2	0	1		1.7	5.9	4.31		0	0	0	0
1687	2	51	3	0		1	2	2	2	0	0	45.6	19.44		12.05	0	0		1	0
1688	2	63	0	0		2	1	2	2	1	1	40.2	1.03	6.2	5.42	0	0	0	0	0
1689	2	63	0	1	0.032	2	2	1	2	0	0	36.5	31.57		10.79	0	0		1	0
1690	1	76	0	1		2	1	2	2	1	0			7.1	6.66			0	0	0
1691	2	85	4	1	0.042	2	1	2	2	0	0	37.7	12.04	5.9	8.35	0	0	0	0	0
1692	2	62	0	1	2.43	2	2	2	2	0	0	34.1	166	6.8	12.35	1	1	0	1	0
1693	2	89	0	1		2	1	2	2	0	0		104.2		7.38		1		0	0
1694	2	66	5	1		1	2	2	2	0	0	42.7	4.5	14.2	5.42	0	0	1	0	0
1695	1	61	0	1		2	2	2	2	0	0	43.5	3.9	6.2	6.68	0	0	0	0	0
1696	1	63	0	0	0.074	2	1	2	2	0	0	35	19.73		15.69	0	0		1	0
1697	2	50	0	1		2	2	2	2	0	0	45.6		8.2	8.47	0		0	0	0
1698	2	56	0	1		2	1	2	2	0	0	39.3	6.9		7.43	0	0		0	0
1699	2	75	0	0		2	1	2	2	0	0	42.4	0.3	4.5	5.93	0	0	0	0	0
1700	2	83	5	1	0.151	2	1	2	2	0	0		35	6.5	8.73		0	0	1	1
1701	2	45	4	1		1	1	2	2	0	0	46.3	1.07	7.6	4.71	0	0	0	0	0
1702	2	45	0	0		2	1	2	2	0	0	44.5	1.29	6.2	4.3	0	0	0	0	0
1703	2	82	0	1		2	2	2	2	0	0									0
1704	2	83	0	1	0.025	2	2	2	2	0	0		10.4		6.8		0		0	0
1705	2	83	0	1		2	2	2	2	0	0	31.3	3.4		7.13	1	0		0	0
1706	2	83	2	1		2	2	2	2	0	0	36.5	2.3		9.17	0	0		1	0
1707	2	83	0	1		2	2	2	2	0	0			6.9				0		0
1708	2	83	0	1		2	2	2	2	0	0			6.3				0		1
1709	2	83	0	1	0.038	2	2	2	2	0	0		2.9	6.3	6.8		0	0	0	1
1710	2	83	0	1	0.02	2	2	2	2	0	1	33.8	4.7	6.3	8.58	1	0	0	1	0
1711	2	84	0	1	0.408	2	1	2	2	0	0	28.1	6.66	5.9	14.33	1	0	0	1	0
1712	1	76	0	0		2	1	2	2	0	1	32.8			7.54	1			0	0
1713	2	74	0	1		2	1	2	2	0	0	36.2		3.9	6.69	0		0	0	0
1714	2	76	999	999		2	1	2	2	1	0	35	4.5	6	9.73	0	0	0	1	0
1715	2	73	0	1		1	1	2	2	0	0	39.8	1.7	6.4	4.06	0	0	0	0	0
1716	2	67	0	1		2	1	2	2	0	0	41	0.2	4.5	4.24	0	0	0	0	0
1717	1	49	0	1		2	2	2	2	0	0	42.5	17.12	6.2	7.53	0	0	0	0	0
1718	1	59	2	1	0.05	2	2	2	2	1	0		4.7	6.3	11.54		0	0	1	0
1719	2	61	2	0		1	2	2	2	0	0	45	0.74	8.2	8.47	0	0	0	0	0
1720	2	69	0	1	0.02	2	1	2	2	0	0			7.5	8.23			0	0	0
1721	1	75	0	1		2	1	1	2	0	1	30.5	200	5.1	12.93	1	1	0	1	0
1722	2	63	2	0	9.1	2	1	2	2	0	1	30.1	200		15.28	1	1		1	1
1723	2	84	4	0	0.126	1	1	2	2	0	0		18.87	9.4	17.87		0	1	1	0
1724	2	67	2	1		1	2	2	2	0	0	36.1	51.21	10.4	9.25	0	0	1	1	0
1725	1	56	0	1		2	2	2	2	0	0	37.7	8.66		16.07	0	0		1	0
1726	2	49	0	1		2	2	2	2	0	0			6.2				0		0
1727	2	81	0	1	23.43	2	1	2	2	1	1	30.3	44.81	8.8	20.17	1	0	1	1	1
1728	2	53	0	1		2	1	2	2	0	0	41.2	1	5.6	2.86	0	0	0	0	0
1729	2	78	0	1		2	1	2	2	1	0	39	3.93	7.5	4.07	0	0	0	0	0
1730	2	65	0	1	1.7	2	1	2	2	0	0	30.1	174.9		9.83	1	1		1	1
1731	2	58	0	1		2	2	2	2	0	0	41.2	1.5	7.8	5.8	0	0	0	0	0
1732	2	70	0	1	0.535	2	1	2	2	0	0	37.6	27.5	7.1	10.5	0	0	0	1	1
1733	2	88	5	1	35.05	1	1	2	2	1	0	25.4	200	10.9	9.96	1	1	1	1	0
1734	2	89	4	0		2	1	2	2	1	0	26.5	7.09		5.77	1	0		0	0
1735	2	89	4	0		2	1	2	2	1	0	26.5	7.09		5.77	1	0		0	0
1736	2	80	0	1	0.092	1	1	2	1	1	0	37.4	17.6		8.13	0	0		0	0
1737	2	62	0	1		1	1	2	2	0	0	34.1	0.99	7.8	8.66	1	0	0	1	0
1738	2	74	2	1		2	2	2	2	0	0	34.6	102.3	6.5	11.06	0	1	0	1	0
1739	2	76	0	1		1	2	2	2	0	0	36.5	51.13	8.7	12.49	0	0	1	1	0
1740	1	74	0	1	0.098	2	1	2	2	0	1	24.5	159.5	6.3	19.78	1	1	0	1	0
1741	2	87	0	1	0.082	2	1	2	2	1	0	35.3	17.01	5.4	7.13	0	0	0	0	0
1742	2	77	5	1	2.77	2	1	2	2	0	0	13.3	264.06	11.4	19.91	1	1	1	1	1
1743	1	77	4	1		1	2	2	2	0	0		8.3	9.8	5.42		0	1	0	0
1744	1	44	5	0	0.437	2	2	2	2	0	0	29.8	137.14	10.6	9.75	1	1	1	1	1
1745	2	68	4	1	0.878	2	2	2	2	0	0	32.6	200	6.1	7.4	1	1	0	0	0
1746	2	73	3	1	0.066	1	1	2	2	0	1		14.4	10.2	4.01		0	1	0	0
1747	1	63	5	0	10.4	1	2	2	2	0	0			10.9	5.97			1	0	0
1748	1	81	5	0		2	1	2	2	1	0	39	2.77	9.1	5.41	0	0	1	0	0
1749	1	57	2	0	0.511	2	2	2	2	0	0		122.22	7.5	18.88		1	0	1	0
1750	2	77	4	1	4.17	2	1	2	2	0	0	29.2	200		12.4	1	1		1	1
1751	2	30	0	1		2	2	2	2	0	1	34.9	74.67		15.78	0	1		1	0
1752	2	81	0	0	0.102	2	1	1	2	0	0	42.2	15	6.2	10.48	0	0	0	1	0
1753	2	81	0	0	0.102	2	1	1	2	0	0	42.2	15	6.2	10.48	0	0	0	1	0
1754	2	64	0	1	100	2	1	2	2	0	0	34	17.87	7.3	20.92	1	0	0	1	0
1755	2	45	5	0	44.21	2	1	2	2	0	0	28.7	61.2	10	8.6	1	1	1	1	0
1756	1	88	0	0	0.137	2	1	1	2	0	0		35.72	6.1	26.95		0	0	1	0
1757	1	55	5	999	32.75	1	1	2	2	0	0	27.6	165.74	14.7	27.85	1	1	1	1	1
1758	2	66	1	0	0.02	2	1	2	2	0	0	38.1	2.41	6.4	14.5	0	0	0	1	0
1759	2	66	0	1	0.239	2	1	2	2	0	0	36.1	4.06	5.4	13.84	0	0	0	1	0
1760	2	66	0	0	0.02	2	1	2	2	0	0	37.1	1.65	5.4	16.69	0	0	0	1	0
1761	2	66	0	1		2	1	2	2	0	0	37.3	9.92	5.4	10.45	0	0	0	1	0
1762	1	86	0	1		2	1	2	2	0	0	33.7	3.5	6.5	4.91	1	0	0	0	0
1763	2	70	0	1		2	1	2	2	0	0	45.8		6.1	4.56	0		0	0	0
1764	2	69	2	0	0.02	2	2	2	2	0	0	36.4	4.5	6.4	4.93	0	0	0	0	0
1765	1	61	0	1	0.028	1	2	2	2	1	0	37.4	6.79	9.6	7.23	0	0	1	0	0
1766	1	73	1	0	9.29	2	1	2	2	1	0				12.47				1	1
1767	2	63	3	0		2	2	2	2	0	1	30.4	0.99		4.96	1	0		0	0
1768	2	59	0	1		2	2	2	2	0	0	37.5	74.2	5.5	12.96	0	1	0	1	0
1769	1	82	0	1		2	1	2	1	0	0	38	89	5.7	7.53	0	1	0	0	0
1770	1	74	0	1		2	1	1	2	1	0	38.4		7.4	7.05	0		0	0	0
1771	2	77	0	1		2	1	1	2	0	0			7.8	6.31			0	0	0
1772	2	61	0	1		2	2	2	2	0	0	40.4		6.5	5.03	0		0	0	0
1773	2	63	5	1		2	2	2	2	0	0	46.2	6.4	9.4	5.87	0	0	1	0	0
1774	1	87	0	1	0.201	2	1	2	1	0	0	25.2	75.5		8.58	1	1		1	0
1775	2	65	0	1		2	1	2	2	1	0	38.4	22.7		9.97	0	0		1	0
1776	2	78	0	1		2	1	2	2	0	0	34.7			6.81	0			0	1
1777	2	63	0	1		2	2	2	2	1	0	38.5	0.5	6.4	4.73	0	0	0	0	0
1778	1	76	0	1		2	1	2	1	0	0	34.4	3.7	6.2	5.92	0	0	0	0	0
1779	2	65	0	1		2	1	2	2	1	1	37.8	8.04		6.43	0	0		0	0
1780	2	57	0	1		2	2	2	2	0	0	37.6	79.5	5.2	11.48	0	1	0	1	0
1781	2	78	2	1	0.465	2	2	1	1	0	0	27.6	105.2	11.5	8.29	1	1	1	0	0
1782	1	59	0	1	8.79	2	1	1	2	0	0	37.7	155.84		9.88	0	1		1	0
1783	1	62	2	1	1.32	2	1	2	1	0	0	26.4	32.72		5.96	1	0		0	0
1784	2	72	0	1		2	1	2	2	1	0	42.2		6.8	5.93	0		0	0	0
1785	2	72	5	1		1	1	2	2	1	0	40.8	0.3	11.8	6.63	0	0	1	0	0
1786	1	76	0	1		2	1	2	2	0	1	42.7	57.31		10.67	0	1		1	0
1787	2	72	5	1		2	2	2	2	1	0	26.3	152.6		7.43	1	1		0	0
1788	2	90	0	1	0.532	2	2	2	2	0	0		187.91	6.5	11.57		1	0	1	1
1789	2	90	5	1	0.167	1	2	2	1	0	1		42.15		6.22		0		0	0
1790	2	52	1	1		1	2	2	2	0	0		11.32	9.1	8.33		0	1	0	0
1791	1	64	0	0		2	2	2	2	0	0		1.7	5.8	5.04		0	0	0	0
1792	1	51	2	0	0.595	2	2	2	2	0	0	38.8	41.76	5.5	12.46	0	0	0	1	0
1793	1	57	0	1	4.61	2	1	2	1	0	0		161.22	5.2	15.94		1	0	1	0
1794	2	77	0	1		2	1	2	2	1	0	36.3	1.07		10.27	0	0		1	0
1795	1	68	0	0	14.72	2	2	2	2	0	0	34.1	107.1		8.08	1	1		0	0
1796	2	54	0	0		1	1	2	2	0	0		1.5	7.5	6.16		0	0	0	0
1797	2	90	0	1	100	2	1	2	2	0	0		148.8	8.8	44.09		1	1	1	1
1798	1	66	0	0	0.166	2	2	2	2	0	0		19.76	7.2	7.1		0	0	0	0
1799	2	52	5	1	0.141	1	2	2	2	0	0	29.7	79.89	10.7	15.57	1	1	1	1	0
1800	2	85	5	1	16.17	2	2	2	2	0	0	36.9	200	12.4	13.23	0	1	1	1	1
1801	2	75	0	1	0.608	2	2	2	2	1	0			8.5	9.07			1	1	0
1802	2	69	2	0		2	1	2	2	1	0	44.7	0.7	7.6	5.53	0	0	0	0	0
1803	2	70	5	1		2	1	2	2	1	0	37.3	0.6	8	6.48	0	0	0	0	0
1804	2	72	0	0		2	2	2	2	0	0	38.1	12.9	7.8	10.1	0	0	0	1	0
1805	1	79	0	1	0.351	2	1	2	2	1	1		17.87	6.5	11.63		0	0	1	1
1806	1	59	4	0	0.123	2	2	2	2	0	0	38.5	21.3	8.2	16.43	0	0	0	1	0
1807	1	72	0	1	1.66	2	1	2	2	0	0	36.8	200	6.5	19.35	0	1	0	1	0
1808	1	63	0	1		2	2	2	2	0	0	48.2	0.5	6.4	4.64	0	0	0	0	0
1809	2	73	0	1	0.029	2	2	2	2	0	0	40.3	0.5	6.6	8	0	0	0	0	0
1810	2	64	3	1		1	2	2	2	0	0	39.5	5.26	6.5	9.88	0	0	0	1	0
1811	2	75	0	0		2	1	2	2	1	0	40.6			4.05	0			0	0
1812	1	78	0	1		2	1	2	2	1	0	35.2			7.13	0			0	0
1813	2	66	5	1		2	2	2	2	0	0	42.3	1.04		11.96	0	0		1	0
1814	2	71	2	1	0.035	2	1	2	2	0	0	28.6	0.5	6.1	6.45	1	0	0	0	0
1815	2	71	0	1		2	1	2	2	0	1	29.7	136.1	6.3	8.07	1	1	0	0	0
1816	2	72	3	1		2	1	2	2	0	0	23.5	41.5	6.7	8.51	1	0	0	1	0
1817	2	72	0	1	0.03	2	1	2	2	0	0	28.5	4		7.5	1	0		0	0
1818	1	80	0	1		2	2	1	2	0	0	42.2			3.58	0			0	0
1819	1	80	0	1		2	2	1	2	0	0	41.5			3.28	0			0	0
1820	1	81	0	1		2	2	1	2	0	1	42.4			2.3	0			0	0
1821	1	69	3	1	0.302	2	1	2	2	0	1		122.13	6	11.39		1	0	1	0
1822	1	74	0	1		2	1	2	2	0	0	35.6			8.4	0			0	0
1823	1	77	0	1	0.316	2	1	1	2	0	0	25	119.83		17.67	1	1		1	0
1824	2	64	1	1	0.088	2	1	2	2	0	1	33.2	2	6.5	5.79	1	0	0	0	0
1825	1	68	0	999	0.333	2	1	2	2	0	0	37.8	101.47	7	13.39	0	1	0	1	0
1826	2	68	0	999		1	1	2	2	0	0		1	6.6	4.79		0	0	0	0
1827	2	60	3	1	6.96	2	2	2	2	0	0		299.18	6.5	12.59		1	0	1	1
1828	2	75	5	999	0.828	2	1	2	2	0	0	36.7	110.51	11.6	11.17	0	1	1	1	0
1829	1	64	5	1	2.06	2	1	2	1	0	1	34.3	125.9	6.3	10.13	1	1	0	1	0
1830	2	64	5	0		2	1	2	2	0	0	42	7.08	10.6	7.33	0	0	1	0	0
1831	2	70	5	1	0.178	1	1	2	2	0	0		22.22	11.6	8.71		0	1	1	0
1832	2	70	5	1		1	1	2	2	0	0		1	10.5	6.97		0	1	0	0
1833	2	71	4	1	3.43	1	1	2	2	0	0		194.38		17.08		1		1	1
1834	2	46	2	0		1	2	2	2	0	0	36.7	56.57	13	7.3	0	1	1	0	0
1835	1	65	4	0		2	1	2	2	0	0	39.5		7.8	16.94	0		0	1	0
1836	1	71	5	0	0.17	2	1	2	2	1	0	34.8	0.5		6.95	0	0		0	0
1837	1	89	2	1		2	2	2	2	0	0				8.63				1	0
1838	1	55	0	1	0.219	2	1	2	2	0	1	36	52.89		6.91	0	0		0	0
1839	2	59	0	0		2	1	2	2	0	0	37.8	0.3	5.2	7.18	0	0	0	0	0
1840	2	62	0	0		2	1	2	2	0	0	28.7	2.81	6	5.61	1	0	0	0	0
1841	2	62	0	0		2	1	2	2	0	0	30.3	4.78	5.8	4.76	1	0	0	0	0
1842	2	62	0	1		2	1	2	2	0	0	43.9	1.47	5.9	6.81	0	0	0	0	0
1843	2	64	2	0		2	1	2	2	0	0	39.9	0.5		6.72	0	0		0	0
1844	2	65	0	1	0.392	2	1	2	2	0	0	22.9	26.9	6.5	5.97	1	0	0	0	0
1845	2	65	3	1		2	1	2	2	0	0	35.7	2.6		5.79	0	0		0	0
1846	2	65	1	1		2	1	2	2	1	1	34.5			3.96	0			0	0
1847	2	76	4	1		2	1	2	2	0	0	34.4		7.9	11.86	0		0	1	0
1848	1	71	999	999	1.16	2	1	2	2	0	1	31.5	151.4		12.03	1	1		1	0
1849	1	71	999	999	0.761	2	1	2	2	0	0	31.5	69.3		10.67	1	1		1	0
1850	1	71	0	1	0.711	2	1	2	2	0	0	32.2	24.5		11.32	1	0		1	0
1851	1	57	0	1	0.127	2	2	1	2	0	0	35.1	128.49		15.18	0	1		1	0
1852	1	57	0	1	0.249	2	2	1	2	0	0	34.7	187.09		13.78	0	1		1	0
1853	1	57	0	1	0.141	2	2	1	2	0	0	37.6	16.26		8.17	0	0		0	0
1854	1	57	0	1	0.141	2	2	1	2	0	0	37.6	16.26		8.17	0	0		0	0
1855	1	57	3	0		2	1	2	2	0	0			7.4	5.84			0	0	0
1856	2	82	4	1	0.067	2	1	2	2	0	0	41.7	2.75	10.2	7.67	0	0	1	0	0
1857	2	70	4	0		2	2	2	2	0	0	38.1	37.7	14.4	9.95	0	0	1	1	0
1858	2	76	0	1	0.607	2	1	2	2	0	1	24.2	62.75	10.7	9.34	1	1	1	1	1
1859	2	67	0	1	0.523	2	1	2	2	0	1	20.3	132.2	5.5	7.79	1	1	0	0	0
1860	2	59	5	1	0.691	1	2	2	2	0	0	34.1	95.5	13.3	7.45	1	1	1	0	0
1861	2	70	5	1		1	1	2	2	0	0			12.7	5.92			1	0	0
1862	1	68	0	1	0.152	2	1	1	2	0	0	34.3	3.3		1.9	1	0		0	0
1863	1	68	0	1	0.114	2	1	2	2	0	1	39.8	4.6		4.4	0	0		0	0
1864	1	86	0	1		2	1	2	2	0	0									0
1865	2	70	0	1	0.037	2	2	2	2	0	0	39.2	0.7		5.47	0	0		0	0
1866	2	76	4	1	0.101	2	2	1	2	0	0	28.2	10.13	9.2	6.34	1	0	1	0	1
1867	2	65	5	1		2	1	2	2	0	1	40.6		10	6.78	0		1	0	0
1868	1	76	5	0		2	2	2	2	0	0	40.2	9.1	3.6	5.44	0	0	0	0	0
1869	1	64	4	1	3.29	1	2	2	2	0	0	41.9	55.78	11	8.61	0	0	1	1	0
1870	1	63	999	999		2	1	2	2	0	0	39.8	11.69		10.17	0	0		1	0
1871	1	66	5	999	0.845	2	1	2	2	0	0	26.9	200	11.2	8.8	1	1	1	1	1
1872	1	72	4	0	0.171	1	1	2	2	0	0		1	6.7	9.96		0	0	1	0
1873	1	70	2	1		2	1	2	2	1	0	40.1	1.01	7	6.33	0	0	0	0	0
1874	1	80	0	1		2	1	2	2	0	0			6.3				0		0
1875	1	80	0	1		2	1	2	2	0	0	35.6	9.1	6.3	4.08	0	0	0	0	0
1876	1	81	0	1		2	1	2	2	0	0	36.3	43.2	6	7.31	0	0	0	0	0
1877	1	81	0	1		2	1	2	2	0	0			5.5				0		0
1878	1	81	0	1		2	1	2	2	0	0									0
1879	1	82	0	1	0.078	2	1	2	2	0	0		28.6	5.8	6.47		0	0	0	0
1880	1	82	0	1		2	1	2	2	0	0									0
1881	1	82	0	1	0.078	2	1	2	2	0	0	39.7	1.5		4.58	0	0		0	0
1882	1	82	0	1		2	1	2	2	0	0			6				0		0
1883	1	82	0	1	0.687	2	1	2	2	0	0	35.2	1.24		9.97	0	0		1	0
1884	2	90	0	1		2	1	2	2	1	0	37.1		6.9	5.86	0		0	0	0
1885	2	48	0	1	0.305	2	1	2	2	0	0		7.9	6.4	11.41		0	0	1	0
1886	1	55	2	1	3.1	2	2	2	2	0	1		71	10.9	8.8		1	1	1	1
1887	1	55	2	1	3.1	2	2	2	2	0	1	17.6	71	10.9	8.8	1	1	1	1	1
1888	1	85	1	1		2	1	2	2	0	0	35.2	13.99	7	11.71	0	0	0	1	0
1889	2	58	0	0		1	1	2	2	0	0	42.6		10.3	5.93	0		1	0	0
1890	2	82	5	1	0.302	2	1	2	2	0	0	30.3	200	11.7	7.04	1	1	1	0	0
1891	2	81	0	1		2	1	2	2	1	0	40.3	37.3	5.7	15.12	0	0	0	1	0
1892	2	70	4	1	2.31	2	2	2	2	0	0		140.45	6.7	21.69		1	0	1	0
1893	1	48	0	1		2	1	2	2	0	0				5.76				0	0
1894	1	46	1	0		2	2	2	2	0	0	42.2	1.5	9.5	6.69	0	0	1	0	0
1895	2	66	1	1	0.102	1	1	2	2	0	0	36.5	7.27	6.8	7.79	0	0	0	0	0
1896	1	72	0	0	0.21	2	1	2	2	0	1		116.3	6	14.84		1	0	1	0
1897	2	68	5	1	0.16	1	1	2	2	0	1	38.8	8.9	11.3	13.51	0	0	1	1	1
1898	1	66	0	1	0.542	1	1	2	2	1	0	33.4	34.4	7.7	25.36	1	0	0	1	0
1899	2	81	0	1	0.057	2	1	2	2	1	1	31.4	99.21		12.05	1	1		1	0
1900	1	85	0	1		2	2	2	2	0	0	45.4	4.6		7.39	0	0		0	0
1901	2	60	999	999	0.045	2	1	1	2	0	1		48.4		13.51		0		1	0
1902	2	33	3	1	0.037	1	2	2	2	0	0			10.7	9.5			1	1	0
1903	1	78	0	1	1.39	2	1	2	2	0	1	39.6	168.6	6.6	21.28	0	1	0	1	0
1904	2	65	0	0		1	1	2	2	0	0		5.4	7.2	5.83		0	0	0	0
1905	2	64	0	1		2	1	1	2	1	0	40.9			15.32	0			1	0
1906	2	66	999	999	0.33	2	1	1	2	1	0		20.42	9.5	18.04		0	1	1	0
1907	2	66	999	999	0.33	2	1	1	2	1	0		20.42	9.5	18.04		0	1	1	0
1908	1	51	0	1	2.36	2	1	1	2	0	0	23.8	35.29	4.5	6.56	1	0	0	0	0
1909	2	61	5	1	1.63	2	2	2	2	0	0	32.5	162.9	6.8	2.2	1	1	0	0	1
1910	2	64	5	1		1	2	2	2	0	0	39.8	7.8	10.7	8.72	0	0	1	1	0
1911	2	64	5	1		1	2	2	2	0	0	39.8	7.8	10.7	8.72	0	0	1	1	0
1912	2	80	0	1		2	1	2	2	0	0			6				0		0
1913	1	42	5	1	2.53	2	2	2	2	0	0	37.4	41.08	6.2	7.74	0	0	0	0	0
1914	2	69	0	1	0.02	1	1	2	2	0	0		0.5		3.79		0		0	0
1915	2	76	0	1		2	1	2	2	0	0	36.8	54	6.4	10.36	0	0	0	1	0
1916	2	76	0	0		2	1	2	2	0	0				7.02				0	0
1917	2	93	0	1	0.09	2	2	1	2	0	1	32.1	6.7	5.9	5.38	1	0	0	0	0
1918	2	93	0	0	0.055	2	2	1	2	0	0	32	3.9		5.71	1	0		0	0
1919	2	62	0	1		2	1	2	2	0	1			7.6	6.9			0	0	0
